# Supplementary material for: Community structure and metabolic potentials of the traditional rice beer starter ‘emao’
Source: Sci Rep. 2021 Jul 16;11:14628. doi: 10.1038/s41598-021-94059-x (PMC8285430; doi:10.1038/s41598-021-94059-x)
Supplement: Supplementary file 3 — Supplementary Table S1. [file 41598_2021_94059_MOESM3_ESM.xlsx]

## Sheet: Title page
Community structure and metabolic potentials of the traditional rice beer starter ‘emao’
Diganta Narzaryab*, Nitesh Boroa, Ashis Boraha, Takashi Okubob# and Hideto Takamib$
aMicrobiology and Molecular Systematics Lab, Department of Botany, Gauhati University, Guwahati, Assam, India
bYokohama Institute for Earth Sciences, JAMSTEC, Yokohama 236-0001, Japan
*Corresponding author: d_narzary@gauhati.ac.in
#Current address: Macrogen Japan Corp., 2-4-32 Aomi, Koto-ku, Tokyo 135-0064, Japan.
$Current address: Marine Microbiology, The University of Tokyo, Atmosphere and Ocean Research Institute, 5-1-5 Kashiwanoha, Kashiwa, 277-8564, Chiba, Japan.

## Sheet: Suppl Data Table S1 
Supplementary Data Table S1: Species diversity and comparison of emao to other traditional starters (OTS). Hilighted (in grey) are the microbial species not recorded in other starter types considered here for a comparison to emao
Sl. No.	Species recorded in emao			Serial No. and Name of Reference traditional starter (Country) reported earlier for a comparison to emao
	Bacteria (LAB)	Population count based on r-proteins	Overall Relative Abundance (in %)	1. Amao/Emao (Assam, India)	2. Apop (Assam, India)	3. Balma (Uttarakhand, India)	4. Banh men (Vietnam)	5. Chowan (Tripura, India)	6. Daqu (China)	7. Dawdim (Mizoram, India)	8. Hamei (Manipur, India)	9. Hong qu (China)	10. Humao (Assam, India)	11. Keem (Uttarakhand, India)	12. Khekhrii (Nagaland, India)	13. Koji (Japan)	14. Laru (Borneo)	15. Loogpang (Thailand)	16. Marcha (Sikkim, India)	17. Nuruk (Korea)	18. Perok-kushi (Assam, India)	19. Phandieng (Meghalaya, India)	20. Phup (Assam, India)	21. Phut (Arunachal, India)	22. Thempra (Assam, India)	23. Thiat (Meghalaya, India)	24. Xaj-pitha/Vekur-pitha (Assam, India)	Total no. of other traditional starters reported earlier where a species is found common to emao (TNOTS)	TNOTS (in %)
1	Pediococcus pentosaceus	25	0.298864			√	√		√		√	√					√	√	√	√								9	37.5
2	Leuconostoc carnosum	5	0.0597729																									0	0
3	Leuconostoc citreum	159	1.90078				√		√								√			√								4	16.6667
4	Leuconostoc gelidum	9	0.107591																									0	0
5	Leuconostoc kimchii	6	0.0717274																									0	0
6	Leuconostoc mesenteroides	28	0.334728				√					√				√	√		√	√								6	25
7	Leuconostoc pseudomesenteroides	73	0.872684																								√	1	4.16667
8	Weissella cibaria	57	0.681411						√								√			√							√	4	16.6667
9	Weissella confusa	150	1.79319						√																		√	2	8.33333
10	Weissella paramesenteroides	11	0.1315				√					√								√								3	12.5
11	Lactococcus garvieae	86	1.02809																								√	1	4.16667
12	Lactococcus lactis	38	0.454274									√					√	√		√							√	5	20.8333
	Total no. of bacterial species common between emao and similar traditional starter reported earlier			0	0	1	4	0	4	0	1	4	0	0	0	1	5	2	2	6	0	0	0	0	0	0	5
	Yeasts
13	Exophiala dermatitidis	4	0.0478183																									0	0
14	Ascoidea rubescens	52	0.621638																									0	0
15	Babjeviella inositovora	7	0.083682																									0	0
16	Candida albicans	12	0.143455												√									√				2	8.33333
17	Candida maltosa	8	0.0956366																									0	0
18	Candida orthopsilosis	7	0.083682							√			√		√		√							√				5	20.8333
19	Candida tropicalis	41	0.490137				√				√			√					√	√							√	6	25
20	Candida viswanathii	7	0.083682																									0	0
21	Debaryomyces hansenii	10	0.119546						√	√			√		√					√				√			√	7	29.1667
22	Hyphopichia burtonii (Syn. Pichia burtonii)	5	0.0597729					√		√	√		√		√		√		√	√				√				9	37.5
23	Meyerozyma guilliermondii (Syn. Candida guilliermondii, Pichia guilliermondii)	5	0.0597729									√							√	√							√	4	16.6667
24	Meyerozyma sp. JA9	6	0.0717274					√		√			√						√									4	16.6667
25	Millerozyma farinosa	5	0.0597729													√												1	4.16667
26	Scheffersomyces stipitis (Syn. Pichia stipitis)	6	0.0717274																									0	0
27	Spathaspora sp. JA1	4	0.0478183																									0	0
28	Yamadazyma sp.	11	0.1315																									0	0
29	Lipomyces starkeyi	4	0.0478183																									0	0
30	Clavispora lusitaniae	5	0.0597729				√			√										√								3	12.5
31	Cyberlindnera fabianii	51	0.609683																									0	0
32	Cyberlindnera jadinii	28	0.334728												√													1	4.16667
33	Komagataella pastoris	6	0.0717274																					√				1	4.16667
34	Wickerhamomyces anomalus	748	8.94202	√	√		√	√	√	√	√	√	√	√	√	√	√	√	√	√			√	√	√	√		20	83.3333
35	Wickerhamomyces ciferrii	103	1.23132																								√	1	4.16667
36	Ogataea parapolymorpha	9	0.107591																								√	1	4.16667
37	Ogataea polymorpha	15	0.179319																									0	0
38	Pichia kudriavzevii	5	0.0597729						√		√								√					√				4	16.6667
39	Eremothecium cymbalariae	4	0.0478183																									0	0
40	Eremothecium gossypii	9	0.107591																									0	0
41	Eremothecium sinecaudum	4	0.0478183																									0	0
42	Kazachstania africana	11	0.1315																									0	0
43	Kazachstania naganishii	10	0.119546																									0	0
44	Kluyveromyces dobzhanskii	4	0.0478183																									0	0
45	Kluyveromyces lactis	21	0.251046																	√								1	4.16667
46	Kluyveromyces marxianus	13	0.155409			√				√					√									√				4	16.6667
47	Lachancea dasiensis	4	0.0478183																									0	0
48	Lachancea fermentati	9	0.107591																									0	0
49	Lachancea lanzarotensis	6	0.0717274																									0	0
50	Lachancea meyersii	5	0.0597729																									0	0
51	Lachancea mirantina	7	0.083682																									0	0
52	Lachancea nothofagi	4	0.0478183																									0	0
53	Lachancea thermotolerans	7	0.083682																									0	0
54	Naumovozyma dairenensis	6	0.0717274																									0	0
55	Pachysolen tannophilus	47	0.561865																									0	0
56	Saccharomyces cerevisiae	32	0.382546				√	√	√	√	√	√	√		√		√	√	√					√	√	√	√	15	62.5
57	Saccharomyces kudriavzevii	4	0.0478183												√													1	4.16667
58	Torulaspora delbrueckii	11	0.1315						√		√				√			√		√						√		6	25
59	Zygosaccharomyces rouxii	6	0.0717274																									0	0
60	Kuraishia capsulata	29	0.346683																									0	0
61	Hanseniaspora opuntiae	9	0.107591																									0	0
	Total no. of yeast species common between emao and other traditional starter reported earlier			1	1	1	4	4	5	8	6	3	6	2	10	2	4	3	7	8	0	0	1	9	2	3	6
62	Puccinia graminis	7	0.083682
	Molds
63	Absidia glauca	6	0.0717274																									0	0
64	Hesseltinella vesiculosa	7	0.083682																									0	0
65	Lichtheimia corymbifera	9	0.107591																	√								1	4.16667
66	Choanephora cucurbitarum	159	1.90078																									0	0
67	Mucor ambiguus	56	0.669456																									0	0
68	Mucor circinelloides	422	5.04483					√	√	√	√	√	√		√				√	√				√		√	√	12	50
69	Mucor racemosus	4	0.0478183															√		√				√				3	12.5
70	Parasitella parasitica	162	1.93664																									0	0
71	Rhizopus delemar (Syn R. oryzae)	4658	55.6844				√	√			√	√	√				√	√	√	√	√			√		√	√	13	54.1667
72	Rhizopus microsporus	594	7.10102				√		√	√		√			√			√	√	√				√				9	37.5
73	Rhizopus stolonifer	178	2.12791						√										√									2	8.33333
74	Syncephalastrum racemosum	9	0.107591																									0	0
	Total no. of mold species common between emao and other traditional starter reported earlier			0	0	0	2	2	3	2	2	3	2	0	2	0	1	3	4	5	1	0	0	4	0	2	2
75	Oryza sativa	21	0.251046
	Total	8365
	Grand total of all species (bacteria, yeasts and molds) common between emao and another traditional starter reported earlier			1	1	2	10	6	12	10	9	10	8	2	12	3	10	8	13	19	1	0	1	13	2	5	13
			(in %)	1.35135	1.35135	2.7027	13.5135	8.10811	16.2162	13.5135	12.1622	13.5135	10.8108	2.7027	16.2162	4.05405	13.5135	10.8108	17.5676	25.6757	1.35135	0	1.35135	17.5676	2.7027	6.75676	17.5676
Sl. No.	Traditional Starter (locality or country)	Cross Reference
1	Amao/Emao (Assam, India)	Buragohain et al., 2013; Das et al., 2017; Parasar et al., 2017
2	Apop (Assam, India)	Buragohain et al., 2013; Parasar et al., 2017
3	Balma (Uttarakhand, India)	Bhardwaj et al., 2016; Das and Pandey, 2007
4	Banh men (Vietnam)	Dung et al., 2007; Thanh et al., 2008
5	Chowan (Tripura, India)	Sha et al., 2018 & 2019; Anupma and Tamang, 2020
6	Daqu (China)	Shi et al., 2009; Zheng et al., 2012; Wu et al. 2013; Chen et a. 2014
7	Dawdim (Mizoram, India)	Sha et al., 2018 & 2019; Anupma and Tamang, 2020
8	Hamei (Manipur, India)	Tamang et al., 2007; Jeyaram et al., 2008; Sha et al., 2018 & 2019; Anupma and Tamang, 2020
9	Hong qu (China)	Lv et al. 2012a, 2012b, 2013, 2015
10	Humao (Assam, India)	Buragohain et el., 2013; Chakrabarty et al., 2014; Sha et al., 2018 & 2019; Anupma and Tamang, 2020
11	Keem (Uttarakhand, India)	Bhardwaj et al., 2016
12	Khekhrii (Nagaland, India)	Teramoto et al., 2002; Buragohain et al., 2013; Sha et al., 2018 & 2019; Anupma and Tamang, 2020
13	Koji (Japan)	Hui et al., 2017
14	Laru (Borneo)	Ahmadsha et al., 2018
15	Loogpang (Thailand)	Rittiplang et al., 2007; Taechavasonyoo et al., 2013
16	Marcha (Sikkim, India)	Tamang et al., 1988; Tamang and Sarkar, 1995; Tsuyoshi et al., 2005; Tamang et al., 2007; Sha et al., 2017, 2018; Pradhan and Tamang, 2019; Anupma and Tamang, 2020
17	Nuruk (Korea)	Kwon and Sohn, 2012; Hoon et al., 2013; Bal et al. 2014, 2016
18	Perok-kushi (Assam, India)	Das et al., 2017
19	Phandieng (Meghalaya, India)	Buragohain et al., 2013
20	Phup (Assam, India)	Parasar et al., 2017
21	Phut (Arunachal, India)	Sha et al., 2018 & 2019; Pradhan and Tamang, 2019; Anupma and Tawang, 2020
22	Thempra (Assam, India)	Buragohain et al., 2013; Parasar et al., 2017
23	Thiat (Meghalaya, India)	Sha et al., 2017, 2018; Anupma and Tamang, 2020
24	Xaj-pitha/Vekur-pitha (Assam, India)	Buragohain et al., 2013; Bora et al., 2016
	References
	Ahmadsha L.S.F., Kim E., Jung Y.S. and Kim H.Y. (2018). Identification of LAB and fungi in Laru, a fermentation starter by PCR-DGGE, SDS-PAGE and MALDI-TOF MS. J. Microbiol. Biotechnol. 28(1):32-39.
	Anupma A. and Tamang J.P. (2020). Diversity of filamentous fungi isolated from some amylase and alcohol producing starters of India. Frontiers in Microbiology. 11:1-16.
	Bal J., Yun S.H., Song H.Y., Yeo S.H., Kim J.H., Kim J.M. and Kim D.H. (2014). Microflora dynamics analysis of Korean traditional wheat-based Nuruk. Journal of Microbiology. 52(12):1025-1029.
	Bal J., Yun S.H., Yeo S.H., Kim J.M. and Kim D.H. (2016). Metagenomic analysis of fungal diversity in Korean traditional wheat-based fermentation starter nuruk. Food Microbiology. 60:73-83.
	Bhardwaj K.N., Jain K.K., Kumar S. and Kuhad R.C. (2016). Microbiological analysis of traditional alcoholic beverage (Chhang) and its starter (Balma) prepared by the Bhotia tribe of Uttrakhand, India. Indian J. Microbiol. 56(1):28-34.
	Bora S.S., Keot J., Das S., Sharma K. and Barooah M. (2016). Metagenomics analysis of microbial communities associated with a traditional rice wine starter culture (Xaj-pitha) of Assam, India. 3 Biotech. 6(153)1-13.
	Buragohain A.K., Tanti B., Sharma H.K., Barman P. and Das K. (2013). Characterization of yeast starter cultures used in household alcoholic beverage preparation by a few ethnic communities of North East India. Ann Microbiol. 63:863-869.
	Chakrabarty J., Sharma G.D. and Tamang J.P. (2014). Traditional technology and product characterization of some lesser-known ehnic fermented food and beverages of North Cachar Hills district of Assam. Indian Journal of Traditional Knowledge. 13:706-715.
	Chen B., Wu Q. and Xu Y. (2014). Filamentous fungal diversity and community structure associated with the solid-state fermentation of Chinese Maotai-flavor liquor. International Journal of Food Microbiology. 179:80-84.
	Das A.J., Miyaji T. and Deka S.C. (2017). Amylolytic fungi in starter cakes for rice beer preparation. J. Gen. Appl. Microbiol. 1-10.
	Das C.P. and Pandey A. (2007). Fermentation of traditional beverages prepared by the Bhotia community of Uttaranchal Himalaya. Indian journal of traditional knowledge. 6:136-140.
	Dung N.T.P., Rombouts F.M. and Nout M.J.R. (2007). Characteristics of some traditional Vietnamese starch-based rice wine fermentation starters (men). LWT. 40:130-135.
	Hoon S.S., Lee C., Lee S., Park J.M., Lee H.J., Bai D.H., Yoon S.S., Choi J.B. and Park Y.S. (2013). Analysis of microflora profile in Korean traditional Nuruk. J. Microbiol. Biotechnol. 23(1):40-46.
	Hui W., Hou Q., Cao C., Xu H., Zhen Y., Kwok L.Y., Sun T., Zhang H. and Zhang W. (2017). Identification of microbial profile of Koji using single molecule, real-time sequencing technology. Journal of Food Science. 82(5):1193-1199.
	Jeyaram K., Singh W.M., Capece A. and Romano P. (2008). Molecular identification of yeast species associated with ‘Hamei’- A traditional starter used for rice wine production in Manipur, India. International Journal of Food Microbiology. 124:115-125.
	Kwon S.J. and Sohn J.H. (2012). Analysis of microbial diversity in Nuruk using PCR-DGGE. Journal of Life Science. 22(1):110-116.
	Lv X.C., Chen Z.C., Jia R.B., Liu Z.B., Zhang W., Chen S.J., Rao P.F. and Ni L. (2015). Microbial community structure and dynamics during the traditional brewing of Fuzhou Hong Qu glutinous rice wine as determined by culture-dependent and culture-independent techniques. Food Control. 57:216-224.
	Lv X.C., Huang X.L., Zhang W., Rao P.F. and Ni L. (2013). Yeast diversity of traditional alcohol fermentation starters for Hong Qu glutinous rice wine brewing, revealed by culture-dependent and culture-independent methods. Food Control. 34:183-190.
	Lv X.C., Huang Z.Q., Zhang W., Rao P.F. and Ni L. (2012). Identification and characterization of filamentous fungi isolated from fermentation starters for Hong Qu glutinous rice wine brewing. J. Gen. Appl. Microbiol. 58:33-42. (a)
	Lv X.C., Weng X., Zhang W., Rao P.F. and Ni L. (2012). Microbial diversity of traditional fermentation starters for Hong Qu glutinous rice wine as determined by PCR-mediated DGGE. Food Control. 28:426-434. (b)
	Parasar D.P., Sharma H.K. and Kotoky J. (2017). Exploring the genealogy and phenomic divergences of indigenous domesticated yeasts cultivated by six ethnic communities of Assam, India. Journal of Biological Sciences. 17:91-105.
	Pradhan P. and Tamang J.P. (2019). Phenotypic and genotypic identification of bacteria isolated from traditionally prepared dry starters of the eastern Himalayas. Frontiers in Microbiology. 10:1-15.
	Rittiplang J., Laopaiboon P., Vichitpan K. and Danvirutai P. (2007). Lactic acid bacteria from indigeneous Loogpang samples of Northeastern Thailand and their lactic acid production ability. Thai J. Biotechnol. 44-48.
	Sha S.P., Suryavanshi M.V., and Tamang J.P. (2019). Mycobiome diversity in traditionally prepared starters for alcoholic beverages in India by high throughput sequencing method. Frontiers in Microbiology. Doi: 10.3389/fmicb.2019.00348
	Sha S.P., Suryavanshi M.V., Jani K., Sharma A., Souche Y. and Tamang J.P. (2018). Diversity of yeasts and molds by culture dependent and culture-independent methods for microbiome surveillance of traditionally prepared dried starters for the production of Indian alcoholic beverages. Front. Microbiol. 9(2237):1-15.
	Sha S.S., Jani K., Sharma A., Anupama A., Pradhan P., Shouche Y. and Tamang J.P. (2017). Analysis of bacterial and fungal communities in Marcha and Thiat, traditionally prepared amylolytic starters of India. Scientific Reports. 7(1):1-7.
	Shi J.H., Xiao Y.P., Li X.R., Ma E.B., Du X.W. and Quan Z.X. (2009). Analysis of microbial consortia in the starter of Fen Liquor. Letters in Applied Microbiology. 48:478-485.
	Taechavasonyoo A., Thaniyavarn J. and Yompakdee C. (2013). Identification of the moulds and yeasts characteristic of a superior Loogpang, starter of Thai rice-based alcoholic beverage Sato. As. J. Food Ag-Ind. 6(01):24-38.
	Tamang J.P. and Sarkar P.K. (1995). Microflora of Marcha: an amylolytic fermentation starter. Microbios. 81:115-122.
	Tamang J.P., Dewan S., Tamang B., Rai A., Schillinger U. and Holzapfel W.H. (2007). Lactic acid bacteria in Hamei and Marcha of North East India. Indian J. Microbiol. 47:119-125
	Tamang J.P., Sarkar P.K. and Hesseltine C.W. (1988). Traditional fermented foods and beverages of Darjeeling and Sikkim-A Review. J. Sci. Food Agric. 44:375-395.
	Teramoto y., Yoshida S. and Ueda S. (2002). Characteristics of a rice beer (Zutho) and a yeast isolated from the fermented product in Nagaland, India. World Journal of Microbiology and Biotechnology. 18:813-816.
	Thanh V.N., Mai L.T. and Tuan D.A. (2008). Microbial diversity of traditional Vietnamese alcohol fermentation starters (banh men) as determined by PCR-mediated DGGE. International Journal of Food Microbiology. 128:268-273.
	Tsuyoshi N., Fudou R., Yamanaka S., Kozaki M., Tamang N., Thapa S. and Tamang J.P. (2005). Identification of yeast strains isolated from marcha in Sikkim, a microbial starter for amylolytic fermentation. 99:135-146.
	Wu Q., Chen L. and Xu Y. (2013). Yeast community associated with the solid-state fermentation of traditional Chinese Maotai-flavor liquor. International Journal of Food Microbiology. 166:323-330.
	Zheng X.W., Yan Z., Han B.Z., Zwietering M.H., Samson R.A., Boekhout T. and Nout M.J.R. (2012). Complex microbiota of a Chinese “Fen” liquor fermentation starter (Fen-daqu), revealed by culture-dependent and culture-independent methods. Food Microbiology. 31:293-300.
