# Supplementary material for: Community structure and metabolic potentials of the traditional rice beer starter ‘emao’
Source: Sci Rep. 2021 Jul 16;11:14628. doi: 10.1038/s41598-021-94059-x (PMC8285430; doi:10.1038/s41598-021-94059-x)
Supplement: Supplementary file 4 — Supplementary Table S2. [file 41598_2021_94059_MOESM4_ESM.xlsx]

## Sheet: Title page
Community structure and metabolic potentials of the traditional rice beer starter ‘emao’
Diganta Narzaryab*, Nitesh Boroa, Ashis Boraha, Takashi Okubob# and Hideto Takamib$
aMicrobiology and Molecular Systematics Lab, Department of Botany, Gauhati University, Guwahati, Assam, India
bYokohama Institute for Earth Sciences, JAMSTEC, Yokohama 236-0001, Japan
*Corresponding author: d_narzary@gauhati.ac.in
#Current address: Macrogen Japan Corp., 2-4-32 Aomi, Koto-ku, Tokyo 135-0064, Japan.
$Current address: Marine Microbiology, The University of Tokyo, Atmosphere and Ocean Research Institute, 5-1-5 Kashiwanoha, Kashiwa, 277-8564, Chiba, Japan.

## Sheet: Suppl Data Table S2
Supplementary Data Table S2: Metabolic modules predicted in emao after submitting the amino acid sequences into MAPLE system. Metabolic module IDs are as per the KEGG [56]. ITR, individual taxonomic rank; WC, whole microbial community.
Large category	Small category	ID	Type	Name(abbreviation)	Components #	No. of ITR	MCR % (ITR)	MCR % (WC)	Q-value (ITR)	Q-value (WC)	Module abundance, normalized by ORF length and number of ribosomal proteins (ITR, sum)	Module abundance, normalized by ORF length and number of ribosomal proteins (ITR, max)	Module abundance, normalized by ORF length and number of ribosomal proteins (WC)	No. of BLAST ITR	BLAST MCR % (ITR)	BLAST MCR % (WC)
Energy metabolism	Carbon fixation	M00165	Pathway	Reductive pentose phosphate cycle (Calvin cycle)	11	0	72.7	90.9	0.987	0.75	-	-	-	0	72.7	90.9
Energy metabolism	Carbon fixation	M00166	Pathway	Reductive pentose phosphate cycle, ribulose-5P => glyceraldehyde-3P	4	0	50	75	0.969	0.75	-	-	-	0	50	75
Energy metabolism	Carbon fixation	M00167	Pathway	Reductive pentose phosphate cycle, glyceraldehyde-3P => ribulose-5P	7	0	85.7	100	0.574	0	-	-	0.007	0	85.7	100
Energy metabolism	Carbon fixation	M00168	Pathway	CAM (Crassulacean acid metabolism), dark	2	1	100	100	0	0	0.003	0.003	0.043	0	50	100
Energy metabolism	Carbon fixation	M00169	Pathway	CAM (Crassulacean acid metabolism), light	2	0	50	100	0.762	0	-	-	0.003	0	50	100
Energy metabolism	Carbon fixation	M00172	Pathway	C4-dicarboxylic acid cycle, NADP - malic enzyme type	4	0	50	75	0.875	0.5	-	-	-	0	50	75
Energy metabolism	Carbon fixation	M00171	Pathway	C4-dicarboxylic acid cycle, NAD - malic enzyme type	7	0	71.4	100	0.984	0	-	-	0.003	0	57.1	100
Energy metabolism	Carbon fixation	M00170	Pathway	C4-dicarboxylic acid cycle, phosphoenolpyruvate carboxykinase type	4	0	75	100	0.75	0	-	-	0.043	0	75	100
Energy metabolism	Carbon fixation	M00173	Pathway	Reductive citrate cycle (Arnon-Buchanan cycle)	10..12	0	45.5	81.8	1	0.999	-	-	-	0	45.5	72.7
Energy metabolism	Carbon fixation	M00376	Pathway	3-Hydroxypropionate bi-cycle	13	0	15.4	30.8	1	1	-	-	-	0	15.4	30.8
Energy metabolism	Carbon fixation	M00375	Pathway	Hydroxypropionate-hydroxybutylate cycle	14	0	7.1	14.3	1	1	-	-	-	0	7.1	7.1
Energy metabolism	Carbon fixation	M00374	Pathway	Dicarboxylate-hydroxybutyrate cycle	13	0	23.1	53.8	1	1	-	-	-	0	23.1	38.5
Energy metabolism	Carbon fixation	M00377	Pathway	Reductive acetyl-CoA pathway (Wood-Ljungdahl pathway)	7	0	42.9	42.9	0.999	0.999	-	-	-	0	42.9	42.9
Energy metabolism	Carbon fixation	M00579	Pathway	Phosphate acetyltransferase-acetate kinase pathway, acetyl-CoA => acetate	2	1	100	100	0	0	0.107	0.107	0.107	1	100	100
Energy metabolism	Carbon fixation	M00620	Pathway	Incomplete reductive citrate cycle, acetyl-CoA => oxoglutarate	7	0	14.3	28.6	1	1	-	-	-	0	14.3	14.3
Energy metabolism	Nitrogen metabolism	M00175	Pathway	Nitrogen fixation, nitrogen => ammonia	1	0	0	0	1	1	-	-	-	0	0	0
Energy metabolism	Nitrogen metabolism	M00531	Pathway	Assimilatory nitrate reduction, nitrate => ammonia	2	2	100	100	0	0	0.062	0.059	0.099	2	100	100
Energy metabolism	Nitrogen metabolism	M00530	Pathway	Dissimilatory nitrate reduction, nitrate => ammonia	2	0	0	0	0.987	0.987	-	-	-	0	0	0
Energy metabolism	Nitrogen metabolism	M00529	Pathway	Denitrification, nitrate => nitrogen	4	0	25	25	0.991	0.991	-	-	-	0	25	25
Energy metabolism	Nitrogen metabolism	M00528	Pathway	Nitrification, ammonia => nitrite	2	0	0	0	1	1	-	-	-	0	0	0
Energy metabolism	Nitrogen metabolism	M00804	Pathway	Complete nitrification, comammox, ammonia => nitrite => nitrate	3	0	0	0	1	1	-	-	-	0	0	0
Energy metabolism	Methane metabolism	M00567	Pathway	Methanogenesis, CO2 => methane	8	0	0	0	1	1	-	-	-	0	0	0
Energy metabolism	Methane metabolism	M00357	Pathway	Methanogenesis, acetate => methane	5..6	0	33.3	33.3	1	1	-	-	-	0	33.3	33.3
Energy metabolism	Methane metabolism	M00356	Pathway	Methanogenesis, methanol => methane	3	0	0	0	1	1	-	-	-	0	0	0
Energy metabolism	Methane metabolism	M00563	Pathway	Methanogenesis, methylamine/dimethylamine/trimethylamine => methane	4	0	0	0	1	1	-	-	-	0	0	0
Energy metabolism	Methane metabolism	M00358	Pathway	Coenzyme M biosynthesis	4	0	0	0	1	1	-	-	-	0	0	0
Energy metabolism	Methane metabolism	M00608	Pathway	2-Oxocarboxylic acid chain extension, 2-oxoglutarate => 2-oxoadipate => 2-oxopimelate => 2-oxosuberate	3	0	0	0	1	1	-	-	-	0	0	0
Energy metabolism	Methane metabolism	M00174	Pathway	Methane oxidation, methanotroph, methane => formaldehyde	2	0	0	0	1	1	-	-	-	0	0	0
Energy metabolism	Methane metabolism	M00346	Pathway	Formaldehyde assimilation, serine pathway	9	0	44.4	66.7	1	0.984	-	-	-	0	44.4	66.7
Energy metabolism	Methane metabolism	M00345	Pathway	Formaldehyde assimilation, ribulose monophosphate pathway	3..4	1	100	100	0	0	0.046	0.046	0.064	1	100	100
Energy metabolism	Methane metabolism	M00344	Pathway	Formaldehyde assimilation, xylulose monophosphate pathway	4	1	100	100	0	0	0.078	0.078	0.078	1	100	100
Energy metabolism	Methane metabolism	M00378	Pathway	F420 biosynthesis	4	0	0	0	1	1	-	-	-	0	0	0
Energy metabolism	Methane metabolism	M00422	Pathway	Acetyl-CoA pathway, CO2 => acetyl-CoA	2	0	0	0	1	1	-	-	-	0	0	0
Energy metabolism	Sulfur metabolism	M00176	Pathway	Assimilatory sulfate reduction, sulfate => H2S	3	2	100	100	0	0	0.133	0.071	0.541	2	100	100
Energy metabolism	Sulfur metabolism	M00596	Pathway	Dissimilatory sulfate reduction, sulfate => H2S	3	0	33.3	33.3	0.955	0.955	-	-	-	0	33.3	33.3
Energy metabolism	Sulfur metabolism	M00595	Pathway	Thiosulfate oxidation by SOX complex, thiosulfate => sulfate	1	0	0	0	1	1	-	-	-	0	0	0
Carbohydrate and lipid metabolism	Central carbohydrate metabolism	M00001	Pathway	Glycolysis (Embden-Meyerhof pathway), glucose => pyruvate	9..10	2	100	100	0	0	0.266	0.22	0.719	2	100	100
Carbohydrate and lipid metabolism	Central carbohydrate metabolism	M00002	Pathway	Glycolysis, core module involving three-carbon compounds	5..6	2	100	100	0	0	0.382	0.22	0.719	2	100	100
Carbohydrate and lipid metabolism	Central carbohydrate metabolism	M00003	Pathway	Gluconeogenesis, oxaloacetate => fructose-6P	7..8	1	100	100	0	0	0.22	0.22	0.719	1	100	100
Carbohydrate and lipid metabolism	Central carbohydrate metabolism	M00307	Pathway	Pyruvate oxidation, pyruvate => acetyl-CoA	1	15	100	100	0	0	0.968	0.412	1.034	13	100	100
Carbohydrate and lipid metabolism	Central carbohydrate metabolism	M00009	Pathway	Citrate cycle (TCA cycle, Krebs cycle)	8	0	87.5	87.5	0	0	-	-	-	0	87.5	87.5
Carbohydrate and lipid metabolism	Central carbohydrate metabolism	M00010	Pathway	Citrate cycle, first carbon oxidation, oxaloacetate => 2-oxoglutarate	3	3	100	100	0	0	0.611	0.391	0.818	3	100	100
Carbohydrate and lipid metabolism	Central carbohydrate metabolism	M00011	Pathway	Citrate cycle, second carbon oxidation, 2-oxoglutarate => oxaloacetate	5	0	80	80	0	0	-	-	-	0	80	80
Carbohydrate and lipid metabolism	Central carbohydrate metabolism	M00004	Pathway	Pentose phosphate pathway (Pentose phosphate cycle)	7..8	2	100	100	0	0	0.32	0.301	0.645	2	100	100
Carbohydrate and lipid metabolism	Central carbohydrate metabolism	M00006	Pathway	Pentose phosphate pathway, oxidative phase, glucose 6P => ribulose 5P	2..3	3	100	100	0	0	0.591	0.326	1.267	3	100	100
Carbohydrate and lipid metabolism	Central carbohydrate metabolism	M00007	Pathway	Pentose phosphate pathway, non-oxidative phase, fructose 6P => ribose 5P	4	2	100	100	0	0	0.342	0.301	0.645	2	100	100
Carbohydrate and lipid metabolism	Central carbohydrate metabolism	M00580	Pathway	Pentose phosphate pathway, archaea, fructose 6P => ribose 5P	2..3	1	100	100	0	0	0.064	0.064	0.064	1	100	100
Carbohydrate and lipid metabolism	Central carbohydrate metabolism	M00005	Pathway	PRPP biosynthesis, ribose 5P => PRPP	1	7	100	100	0	0	3.539	2.885	3.539	7	100	100
Carbohydrate and lipid metabolism	Central carbohydrate metabolism	M00008	Pathway	Entner-Doudoroff pathway, glucose-6P => glyceraldehyde-3P + pyruvate	4	0	75	75	0.5	0.5	-	-	-	0	75	75
Carbohydrate and lipid metabolism	Central carbohydrate metabolism	M00308	Pathway	Semi-phosphorylative Entner-Doudoroff pathway, gluconate => glycerate-3P	4..5	0	80	80	0.875	0.875	-	-	-	0	80	80
Carbohydrate and lipid metabolism	Central carbohydrate metabolism	M00633	Pathway	Semi-phosphorylative Entner-Doudoroff pathway, gluconate/galactonate => glycerate-3P	4	0	0	0	1	1	-	-	-	0	0	0
Carbohydrate and lipid metabolism	Central carbohydrate metabolism	M00309	Pathway	Non-phosphorylative Entner-Doudoroff pathway, gluconate/galactonate => glycerate	3	0	0	0	1	1	-	-	-	0	0	0
Carbohydrate and lipid metabolism	Other carbohydrate metabolism	M00012	Pathway	Glyoxylate cycle	5	2	100	100	0	0	0.448	0.391	0.762	2	100	100
Carbohydrate and lipid metabolism	Other carbohydrate metabolism	M00373	Pathway	Ethylmalonyl pathway	12	0	16.7	16.7	1	1	-	-	-	0	16.7	16.7
Carbohydrate and lipid metabolism	Other carbohydrate metabolism	M00740	Pathway	Methylaspartate cycle	11	0	27.3	45.5	1	0.999	-	-	-	0	27.3	45.5
Carbohydrate and lipid metabolism	Other carbohydrate metabolism	M00532	Pathway	Photorespiration	10	0	50	60	0.994	0.953	-	-	-	0	50	70
Carbohydrate and lipid metabolism	Other carbohydrate metabolism	M00013	Pathway	Malonate semialdehyde pathway, propanoyl-CoA => acetyl-CoA	4	3	100	100	0	0	0.092	0.069	0.257	3	100	100
Carbohydrate and lipid metabolism	Other carbohydrate metabolism	M00741	Pathway	Propanoyl-CoA metabolism, propanoyl-CoA => succinyl-CoA	3	0	33.3	33.3	0.993	0.993	-	-	-	0	33.3	33.3
Carbohydrate and lipid metabolism	Other carbohydrate metabolism	M00632	Pathway	Galactose degradation, Leloir pathway, galactose => alpha-D-glucose-1P	4	2	100	100	0	0	0.305	0.184	0.489	2	100	100
Carbohydrate and lipid metabolism	Other carbohydrate metabolism	M00552	Pathway	D-galactonate degradation, De Ley-Doudoroff pathway, D-galactonate => glycerate-3P	5	0	40	40	0.875	0.875	-	-	-	0	40	40
Carbohydrate and lipid metabolism	Other carbohydrate metabolism	M00014	Pathway	Glucuronate pathway (uronate pathway)	8	0	62.5	75	0.842	0.751	-	-	-	0	50	75
Carbohydrate and lipid metabolism	Other carbohydrate metabolism	M00630	Pathway	D-Galacturonate degradation (fungi), D-galacturonate => glycerol	4	0	75	75	0.276	0.276	-	-	-	0	75	75
Carbohydrate and lipid metabolism	Other carbohydrate metabolism	M00631	Pathway	D-Galacturonate degradation (bacteria), D-galacturonate => pyruvate + D-glyceraldehyde 3P	5	0	60	80	0.689	0.376	-	-	-	0	60	80
Carbohydrate and lipid metabolism	Other carbohydrate metabolism	M00061	Pathway	D-Glucuronate degradation, D-glucuronate => pyruvate + D-glyceraldehyde 3P	5	1	100	100	0	0	0.013	0.013	0.013	1	100	100
Carbohydrate and lipid metabolism	Other carbohydrate metabolism	M00081	Pathway	Pectin degradation	3	1	100	100	0	0	0.037	0.037	0.074	1	100	100
Carbohydrate and lipid metabolism	Other carbohydrate metabolism	M00565	Pathway	Trehalose biosynthesis, D-glucose 1P => trehalose	6	0	50	66.7	0.896	0.768	-	-	-	0	50	66.7
Carbohydrate and lipid metabolism	Other carbohydrate metabolism	M00549	Pathway	Nucleotide sugar biosynthesis, glucose => UDP-glucose	3	3	100	100	0	0	1.063	0.538	1.198	4	100	100
Carbohydrate and lipid metabolism	Other carbohydrate metabolism	M00554	Pathway	Nucleotide sugar biosynthesis, galactose => UDP-galactose	2	2	100	100	0	0	0.305	0.184	0.489	2	100	100
Carbohydrate and lipid metabolism	Other carbohydrate metabolism	M00761	Pathway	Undecaprenylphosphate alpha-L-Ara4N biosynthesis, UDP-GlcA => undecaprenyl phosphate alpha-L-Ara4N	4	0	0	0	1	1	-	-	-	0	0	0
Carbohydrate and lipid metabolism	Other carbohydrate metabolism	M00793	Pathway	dTDP-L-rhamnose biosynthesis	4	1	100	100	0	0	0.146	0.146	0.154	1	100	100
Carbohydrate and lipid metabolism	Other carbohydrate metabolism	M00794	Pathway	dTDP-6-deoxy-D-allose biosynthesis	2	0	0	0	1	1	-	-	-	0	0	0
Carbohydrate and lipid metabolism	Other carbohydrate metabolism	M00795	Pathway	dTDP-beta-L-noviose biosynthesis	3	0	0	0	1	1	-	-	-	0	0	0
Carbohydrate and lipid metabolism	Other carbohydrate metabolism	M00796	Pathway	dTDP-D-mycaminose biosynthesis	3	0	0	0	1	1	-	-	-	0	0	0
Carbohydrate and lipid metabolism	Other carbohydrate metabolism	M00797	Pathway	dTDP-D-desosamine biosynthesis	4	0	0	0	1	1	-	-	-	0	0	0
Carbohydrate and lipid metabolism	Other carbohydrate metabolism	M00798	Pathway	dTDP-L-mycarose biosynthesis	5	0	0	0	1	1	-	-	-	0	0	0
Carbohydrate and lipid metabolism	Other carbohydrate metabolism	M00799	Pathway	dTDP-L-oleandrose biosynthesis	5	0	0	0	1	1	-	-	-	0	0	0
Carbohydrate and lipid metabolism	Other carbohydrate metabolism	M00800	Pathway	dTDP-L-megosamine biosynthesis	5	0	0	0	1	1	-	-	-	0	0	0
Carbohydrate and lipid metabolism	Other carbohydrate metabolism	M00801	Pathway	dTDP-L-olivose biosynthesis	4	0	0	0	1	1	-	-	-	0	0	0
Carbohydrate and lipid metabolism	Other carbohydrate metabolism	M00802	Pathway	dTDP-D-forosamine biosynthesis	5	0	0	0	1	1	-	-	-	0	0	0
Carbohydrate and lipid metabolism	Other carbohydrate metabolism	M00803	Pathway	dTDP-D-angolosamine biosynthesis	4	0	0	0	1	1	-	-	-	0	0	0
Carbohydrate and lipid metabolism	Fatty acid metabolism	M00082	Pathway	Fatty acid biosynthesis, initiation	2..3	5	100	100	0	0	0.537	0.377	0.69	5	100	100
Carbohydrate and lipid metabolism	Fatty acid metabolism	M00083	Pathway	Fatty acid biosynthesis, elongation	1..4	5	100	100	0	0	1.214	0.823	1.002	4	100	100
Carbohydrate and lipid metabolism	Fatty acid metabolism	M00085	Pathway	Fatty acid biosynthesis, elongation, mitochondria	3..4	1	100	100	0	0	0.013	0.013	0.219	1	100	100
Carbohydrate and lipid metabolism	Fatty acid metabolism	M00415	Pathway	Fatty acid biosynthesis, elongation, endoplasmic reticulum	4	1	100	100	0	0	0.12	0.12	0.3	1	100	100
Carbohydrate and lipid metabolism	Fatty acid metabolism	M00113	Pathway	Jasmonic acid biosynthesis	8	0	37.5	62.5	0.985	0.938	-	-	-	0	50	75
Carbohydrate and lipid metabolism	Fatty acid metabolism	M00086	Pathway	beta-Oxidation, acyl-CoA synthesis	1	30	100	100	0	0	3.977	2.019	3.977	21	100	100
Carbohydrate and lipid metabolism	Fatty acid metabolism	M00087	Pathway	beta-Oxidation	3..4	2	100	100	0	0	0.046	0.043	0.223	2	100	100
Carbohydrate and lipid metabolism	Fatty acid metabolism	M00088	Pathway	Ketone body biosynthesis, acetyl-CoA => acetoacetate/3-hydroxybutyrate/acetone	5	0	60	60	0.75	0.75	-	-	-	0	60	60
Carbohydrate and lipid metabolism	Lipid metabolism	M00089	Pathway	Triacylglycerol biosynthesis	4	0	75	75	0.956	0.956	-	-	-	0	75	75
Carbohydrate and lipid metabolism	Lipid metabolism	M00098	Pathway	Acylglycerol degradation	2	2	100	100	0	0	0.252	0.202	0.252	2	100	100
Carbohydrate and lipid metabolism	Lipid metabolism	M00090	Pathway	Phosphatidylcholine (PC) biosynthesis, choline => PC	3	1	100	100	0	0	0.067	0.067	0.067	1	100	100
Carbohydrate and lipid metabolism	Lipid metabolism	M00091	Pathway	Phosphatidylcholine (PC) biosynthesis, PE => PC	1..2	2	100	100	0	0	0.364	0.364	0.495	2	100	100
Carbohydrate and lipid metabolism	Lipid metabolism	M00092	Pathway	Phosphatidylethanolamine (PE) biosynthesis, ethanolamine => PE	3	1	100	100	0	0	0.134	0.134	0.458	1	100	100
Carbohydrate and lipid metabolism	Lipid metabolism	M00093	Pathway	Phosphatidylethanolamine (PE) biosynthesis, PA => PS => PE	3	2	100	100	0	0	0.569	0.413	0.653	2	100	100
Carbohydrate and lipid metabolism	Lipid metabolism	M00130	Pathway	Inositol phosphate metabolism, PI=> PIP2 => Ins(1,4,5)P3 => Ins(1,3,4,5)P4	4	0	75	75	0.739	0.739	-	-	-	0	75	75
Carbohydrate and lipid metabolism	Lipid metabolism	M00131	Pathway	Inositol phosphate metabolism, Ins(1,3,4,5)P4 => Ins(1,3,4)P3 => myo-inositol	4	0	50	50	0.741	0.741	-	-	-	0	50	50
Carbohydrate and lipid metabolism	Lipid metabolism	M00132	Pathway	Inositol phosphate metabolism, Ins(1,3,4)P3 => phytate	3	0	66.7	66.7	0.308	0.308	-	-	-	0	66.7	66.7
Carbohydrate and lipid metabolism	Lipid metabolism	M00094	Pathway	Ceramide biosynthesis	4	2	100	100	0	0	0.059	0.051	0.357	2	100	100
Carbohydrate and lipid metabolism	Lipid metabolism	M00066	Pathway	Lactosylceramide biosynthesis	2	0	50	50	0.667	0.667	-	-	-	0	50	50
Carbohydrate and lipid metabolism	Lipid metabolism	M00067	Pathway	Sulfoglycolipids biosynthesis, ceramide/1-alkyl-2-acylglycerol => sulfatide/seminolipid	2	0	50	50	0.667	0.667	-	-	-	0	50	50
Carbohydrate and lipid metabolism	Lipid metabolism	M00099	Pathway	Sphingosine biosynthesis	5	1	100	100	0	0	0.003	0.003	0.321	1	100	100
Carbohydrate and lipid metabolism	Lipid metabolism	M00100	Pathway	Sphingosine degradation	2	2	100	100	0	0	0.302	0.224	0.312	2	100	100
Carbohydrate and lipid metabolism	Lipopolysaccharide metabolism	M00060	Pathway	Lipopolysaccharide biosynthesis, KDO2-lipid A	9	0	33.3	55.6	0.982	0.923	-	-	-	0	33.3	55.6
Carbohydrate and lipid metabolism	Lipopolysaccharide metabolism	M00063	Pathway	CMP-KDO biosynthesis	4	0	50	50	0.8	0.8	-	-	-	0	50	50
Carbohydrate and lipid metabolism	Lipopolysaccharide metabolism	M00064	Pathway	ADP-L-glycero-D-manno-heptose biosynthesis	5	0	0	0	1	1	-	-	-	0	0	0
Carbohydrate and lipid metabolism	Lipopolysaccharide metabolism	M00080	Pathway	Lipopolysaccharide biosynthesis, inner core => outer core => O-antigen	12	0	16.7	16.7	0.999	0.999	-	-	-	0	16.7	25
Carbohydrate and lipid metabolism	Glycan metabolism	M00055	Pathway	N-glycan precursor biosynthesis	13	1	100	100	0	0	0.041	0.041	0.05	1	100	100
Carbohydrate and lipid metabolism	Glycan metabolism	M00072	Pathway	N-glycosylation by oligosaccharyltransferase	1	1	100	100	0	0	0.027	0.027	0.027	1	100	100
Carbohydrate and lipid metabolism	Glycan metabolism	M00073	Pathway	N-glycan precursor trimming	3	3	100	100	0	0	0.295	0.272	0.478	3	100	100
Carbohydrate and lipid metabolism	Glycan metabolism	M00074	Pathway	N-glycan biosynthesis, high-mannose type	6	1	100	100	0	0	0.018	0.018	0.018	1	100	100
Carbohydrate and lipid metabolism	Glycan metabolism	M00075	Pathway	N-glycan biosynthesis, complex type	9	0	11.1	11.1	0.995	0.995	-	-	-	0	11.1	11.1
Carbohydrate and lipid metabolism	Glycan metabolism	M00056	Pathway	O-glycan biosynthesis, mucin type core	4	0	0	0	1	1	-	-	-	0	0	0
Carbohydrate and lipid metabolism	Glycan metabolism	M00070	Pathway	Glycosphingolipid biosynthesis, lacto-series, LacCer => Lc4Cer	2	0	0	0	1	1	-	-	-	0	50	50
Carbohydrate and lipid metabolism	Glycan metabolism	M00071	Pathway	Glycosphingolipid biosynthesis, neolacto-series, LacCer => nLc4Cer	2	0	0	0	1	1	-	-	-	0	0	0
Carbohydrate and lipid metabolism	Glycan metabolism	M00068	Pathway	Glycosphingolipid biosynthesis, globo-series, LacCer => Gb4Cer	2	0	0	0	1	1	-	-	-	0	0	0
Carbohydrate and lipid metabolism	Glycan metabolism	M00069	Pathway	Glycosphingolipid biosynthesis, ganglio series, LacCer => GT3	2	0	0	0	1	1	-	-	-	0	0	0
Carbohydrate and lipid metabolism	Glycan metabolism	M00065	Pathway	GPI-anchor biosynthesis, core oligosaccharide	8	1	100	100	0	0	0.026	0.026	0.068	1	100	100
Carbohydrate and lipid metabolism	Glycosaminoglycan metabolism	M00057	Pathway	Glycosaminoglycan biosynthesis, linkage tetrasaccharide	4	0	25	25	0.933	0.933	-	-	-	0	25	25
Carbohydrate and lipid metabolism	Glycosaminoglycan metabolism	M00058	Pathway	Glycosaminoglycan biosynthesis, chondroitin sulfate backbone	2	0	0	0	1	1	-	-	-	0	0	0
Carbohydrate and lipid metabolism	Glycosaminoglycan metabolism	M00059	Pathway	Glycosaminoglycan biosynthesis, heparan sulfate backbone	5	0	0	0	1	1	-	-	-	0	20	20
Carbohydrate and lipid metabolism	Glycosaminoglycan metabolism	M00076	Pathway	Dermatan sulfate degradation	5	0	0	0	1	1	-	-	-	0	0	0
Carbohydrate and lipid metabolism	Glycosaminoglycan metabolism	M00077	Pathway	Chondroitin sulfate degradation	4	0	0	0	1	1	-	-	-	0	0	0
Carbohydrate and lipid metabolism	Glycosaminoglycan metabolism	M00078	Pathway	Heparan sulfate degradation	8	0	12.5	12.5	1	1	-	-	-	0	12.5	12.5
Carbohydrate and lipid metabolism	Glycosaminoglycan metabolism	M00079	Pathway	Keratan sulfate degradation	4	0	50	50	0.952	0.952	-	-	-	0	25	25
Carbohydrate and lipid metabolism	Terpenoid backbone biosynthesis	M00095	Pathway	C5 isoprenoid biosynthesis, mevalonate pathway	7	1	100	100	0	0	0.161	0.161	0.52	1	100	100
Carbohydrate and lipid metabolism	Terpenoid backbone biosynthesis	M00849	Pathway	C5 isoprenoid biosynthesis, mevalonate pathway, archaea	3..6	1	100	100	0	0	0.252	0.252	0.029	1	100	100
Carbohydrate and lipid metabolism	Terpenoid backbone biosynthesis	M00096	Pathway	C5 isoprenoid biosynthesis, non-mevalonate pathway	8	0	37.5	37.5	0.93	0.93	-	-	-	0	37.5	37.5
Carbohydrate and lipid metabolism	Terpenoid backbone biosynthesis	M00364	Pathway	C10-C20 isoprenoid biosynthesis, bacteria	2	1	100	100	0	0	0.147	0.147	0.163	1	100	100
Carbohydrate and lipid metabolism	Terpenoid backbone biosynthesis	M00365	Pathway	C10-C20 isoprenoid biosynthesis, archaea	2	0	50	50	0.751	0.751	-	-	-	0	50	50
Carbohydrate and lipid metabolism	Terpenoid backbone biosynthesis	M00366	Pathway	C10-C20 isoprenoid biosynthesis, plants	4	0	50	100	0.875	0	-	-	0.037	0	50	100
Carbohydrate and lipid metabolism	Terpenoid backbone biosynthesis	M00367	Pathway	C10-C20 isoprenoid biosynthesis, non-plant eukaryotes	3	2	100	100	0	0	0.386	0.359	0.478	2	100	100
Carbohydrate and lipid metabolism	Sterol biosynthesis	M00101	Pathway	Cholesterol biosynthesis, squalene 2,3-epoxide => cholesterol	10	0	80	80	0.751	0.751	-	-	-	0	80	80
Carbohydrate and lipid metabolism	Sterol biosynthesis	M00102	Pathway	Ergocalciferol biosynthesis	5	2	100	100	0	0	0.188	0.122	0.44	2	100	100
Carbohydrate and lipid metabolism	Sterol biosynthesis	M00103	Pathway	Cholecalciferol biosynthesis	2	0	0	0	1	1	-	-	-	0	0	0
Carbohydrate and lipid metabolism	Sterol biosynthesis	M00104	Pathway	Bile acid biosynthesis, cholesterol => cholate/chenodeoxycholate	12	0	33.3	41.7	0.998	0.996	-	-	-	0	41.7	41.7
Carbohydrate and lipid metabolism	Sterol biosynthesis	M00106	Pathway	Conjugated bile acid biosynthesis, cholate => taurocholate/glycocholate	2	0	0	0	1	1	-	-	-	0	0	0
Carbohydrate and lipid metabolism	Sterol biosynthesis	M00107	Pathway	Steroid hormone biosynthesis, cholesterol => prognenolone => progesterone	2	0	0	0	1	1	-	-	-	0	0	0
Carbohydrate and lipid metabolism	Sterol biosynthesis	M00108	Pathway	C21-Steroid hormone biosynthesis, progesterone => corticosterone/aldosterone	3	0	33.3	33.3	0.916	0.916	-	-	-	0	33.3	33.3
Carbohydrate and lipid metabolism	Sterol biosynthesis	M00109	Pathway	C21-Steroid hormone biosynthesis, progesterone => cortisol/cortisone	4	0	50	75	0.686	0.574	-	-	-	0	50	75
Carbohydrate and lipid metabolism	Sterol biosynthesis	M00110	Pathway	C19/C18-Steroid hormone biosynthesis, pregnenolone => androstenedione => estrone	3	0	33.3	33.3	0.826	0.826	-	-	-	0	33.3	33.3
Carbohydrate and lipid metabolism	Other terpenoid biosynthesis	M00097	Pathway	beta-Carotene biosynthesis, GGAP => beta-carotene	6	0	16.7	16.7	0.984	0.984	-	-	-	0	16.7	16.7
Carbohydrate and lipid metabolism	Other terpenoid biosynthesis	M00372	Pathway	Abscisic acid biosynthesis, beta-carotene => abscisic acid	5	0	20	60	0.951	0.787	-	-	-	0	20	20
Carbohydrate and lipid metabolism	Other terpenoid biosynthesis	M00371	Pathway	Castasterone biosynthesis, campesterol => castasterone	5	0	0	0	1	1	-	-	-	0	0	0
Nucleotide and amino acid metabolism	Purine metabolism	M00048	Pathway	Inosine monophosphate biosynthesis, PRPP + glutamine => IMP	9..11	4	100	100	0	0	0.294	0.198	0.277	6	100	100
Nucleotide and amino acid metabolism	Purine metabolism	M00049	Pathway	Adenine ribonucleotide biosynthesis, IMP => ADP,ATP	4	3	100	100	0	0	0.499	0.199	0.719	3	100	100
Nucleotide and amino acid metabolism	Purine metabolism	M00050	Pathway	Guanine ribonucleotide biosynthesis IMP => GDP,GTP	4	2	100	100	0	0	0.415	0.235	0.683	2	100	100
Nucleotide and amino acid metabolism	Purine metabolism	M00546	Pathway	Purine degradation, xanthine => urea	5..6	0	83.3	83.3	0.075	0.075	-	-	-	0	83.3	83.3
Nucleotide and amino acid metabolism	Pyrimidine metabolism	M00051	Pathway	Uridine monophosphate biosynthesis, glutamine (+ PRPP) => UMP	3..6	2	100	100	0	0	0.087	0.087	0.405	1	100	100
Nucleotide and amino acid metabolism	Pyrimidine metabolism	M00052	Pathway	Pyrimidine ribonucleotide biosynthesis, UMP => UDP/UTP,CDP/CTP	3	2	100	100	0	0	0.309	0.158	0.997	2	100	100
Nucleotide and amino acid metabolism	Pyrimidine metabolism	M00053	Pathway	Pyrimidine deoxyribonuleotide biosynthesis, CDP/CTP => dCDP/dCTP,dTDP/dTTP	8	0	87.5	100	0.5	0	-	-	0.012	0	87.5	100
Nucleotide and amino acid metabolism	Pyrimidine metabolism	M00046	Pathway	Pyrimidine degradation, uracil => beta-alanine, thymine => 3-aminoisobutanoate	1..3	3	100	100	0	0	0.046	0.035	0.046	0	33.3	33.3
Nucleotide and amino acid metabolism	Serine and threonine metabolism	M00020	Pathway	Serine biosynthesis, glycerate-3P => serine	3	2	100	100	0	0	0.319	0.295	0.542	2	100	100
Nucleotide and amino acid metabolism	Serine and threonine metabolism	M00018	Pathway	Threonine biosynthesis, aspartate => homoserine => threonine	5	3	100	100	0	0	0.295	0.124	0.569	3	100	100
Nucleotide and amino acid metabolism	Serine and threonine metabolism	M00555	Pathway	Betaine biosynthesis, choline => betaine	1..2	0	50	100	0.4	0	-	-	0.02	2	100	100
Nucleotide and amino acid metabolism	Cysteine and methionine metabolism	M00021	Pathway	Cysteine biosynthesis, serine => cysteine	2	2	100	100	0	0	0.057	0.047	0.057	2	100	100
Nucleotide and amino acid metabolism	Cysteine and methionine metabolism	M00338	Pathway	Cysteine biosynthesis, homocysteine + serine => cysteine	2	3	100	100	0	0	0.145	0.126	0.303	4	100	100
Nucleotide and amino acid metabolism	Cysteine and methionine metabolism	M00609	Pathway	Cysteine biosynthesis, methionine => cysteine	6	0	83.3	83.3	0.501	0.501	-	-	-	0	50	50
Nucleotide and amino acid metabolism	Cysteine and methionine metabolism	M00017	Pathway	Methionine biosynthesis, apartate => homoserine => methionine	7	1	100	100	0	0	0.033	0.033	0.118	1	100	100
Nucleotide and amino acid metabolism	Cysteine and methionine metabolism	M00034	Pathway	Methionine salvage pathway	8..11	1	100	100	0	0	0.164	0.164	0.224	1	100	100
Nucleotide and amino acid metabolism	Cysteine and methionine metabolism	M00035	Pathway	Methionine degradation	4	0	75	100	0.127	0	-	-	0.065	0	75	100
Nucleotide and amino acid metabolism	Cysteine and methionine metabolism	M00368	Pathway	Ethylene biosynthesis, methionine => ethylene	3	0	33.3	66.7	0.64	0.512	-	-	-	0	33.3	66.7
Nucleotide and amino acid metabolism	Branched-chain amino acid metabolism	M00019	Pathway	Valine/isoleucine biosynthesis, pyruvate => valine / 2-oxobutanoate => isoleucine	4	2	100	100	0	0	0.485	0.389	0.818	2	100	100
Nucleotide and amino acid metabolism	Branched-chain amino acid metabolism	M00535	Pathway	Isoleucine biosynthesis, pyruvate => 2-oxobutanoate	3	0	66.7	66.7	0.504	0.504	-	-	-	0	66.7	66.7
Nucleotide and amino acid metabolism	Branched-chain amino acid metabolism	M00570	Pathway	Isoleucine biosynthesis, threonine => 2-oxobutanoate => isoleucine	5	2	100	100	0	0	0.485	0.389	0.818	2	100	100
Nucleotide and amino acid metabolism	Branched-chain amino acid metabolism	M00432	Pathway	Leucine biosynthesis, 2-oxoisovalerate => 2-oxoisocaproate	3	2	100	100	0	0	0.245	0.213	0.541	2	100	100
Nucleotide and amino acid metabolism	Branched-chain amino acid metabolism	M00036	Pathway	Leucine degradation, leucine => acetoacetate + acetyl-CoA	6	0	83.3	100	0.25	0	-	-	0.145	0	83.3	100
Nucleotide and amino acid metabolism	Lysine metabolism	M00016	Pathway	Lysine biosynthesis, succinyl-DAP pathway, aspartate => lysine	9	0	88.9	88.9	0.5	0.5	-	-	-	1	100	100
Nucleotide and amino acid metabolism	Lysine metabolism	M00525	Pathway	Lysine biosynthesis, acetyl-DAP pathway, aspartate => lysine	9	1	100	100	0	0	0.009	0.009	0.009	1	100	100
Nucleotide and amino acid metabolism	Lysine metabolism	M00526	Pathway	Lysine biosynthesis, DAP dehydrogenase pathway, aspartate => lysine	6	0	83.3	83.3	0.5	0.5	-	-	-	0	83.3	83.3
Nucleotide and amino acid metabolism	Lysine metabolism	M00527	Pathway	Lysine biosynthesis, DAP aminotransferase pathway, aspartate => lysine	7	0	85.7	85.7	0.5	0.5	-	-	-	0	85.7	85.7
Nucleotide and amino acid metabolism	Lysine metabolism	M00030	Pathway	Lysine biosynthesis, AAA pathway, 2-oxoglutarate => 2-aminoadipate => lysine	8	1	100	100	0	0	0.086	0.086	0.119	1	100	100
Nucleotide and amino acid metabolism	Lysine metabolism	M00433	Pathway	Lysine biosynthesis, 2-oxoglutarate => 2-oxoadipate	3..4	2	100	100	0	0	0.119	0.086	0.119	2	100	100
Nucleotide and amino acid metabolism	Lysine metabolism	M00031	Pathway	Lysine biosynthesis, mediated by LysW, 2-aminoadipate => lysine	6	0	0	0	1	1	-	-	-	0	0	0
Nucleotide and amino acid metabolism	Lysine metabolism	M00032	Pathway	Lysine degradation, lysine => saccharopine => acetoacetyl-CoA	7..9	0	87.5	100	0.5	0	-	-	0.124	0	87.5	100
Nucleotide and amino acid metabolism	Arginine and proline metabolism	M00015	Pathway	Proline biosynthesis, glutamate => proline	2..3	2	100	100	0	0	0.454	0.34	0.633	2	100	100
Nucleotide and amino acid metabolism	Arginine and proline metabolism	M00028	Pathway	Ornithine biosynthesis, glutamate => ornithine	4..5	3	100	100	0	0	0.497	0.356	0.075	3	100	100
Nucleotide and amino acid metabolism	Arginine and proline metabolism	M00763	Pathway	Ornithine biosynthesis, mediated by LysW, glutamate => ornithine	6	0	0	0	1	1	-	-	-	0	0	0
Nucleotide and amino acid metabolism	Arginine and proline metabolism	M00844	Pathway	Arginine biosynthesis, ornithine => arginine	3	3	100	100	0	0	0.48	0.188	0.658	3	100	100
Nucleotide and amino acid metabolism	Arginine and proline metabolism	M00845	Pathway	Arginine biosynthesis, glutamate => acetylcitrulline => arginine	7	0	71.4	71.4	0.875	0.875	-	-	-	0	71.4	71.4
Nucleotide and amino acid metabolism	Arginine and proline metabolism	M00029	Pathway	Urea cycle	5	0	80	80	0.5	0.5	-	-	-	0	80	80
Nucleotide and amino acid metabolism	Histidine metabolism	M00026	Pathway	Histidine biosynthesis, PRPP => histidine	7..9	1	100	100	0	0	0.245	0.245	0.023	1	100	100
Nucleotide and amino acid metabolism	Histidine metabolism	M00045	Pathway	Histidine degradation, histidine => N-formiminoglutamate => glutamate	4	0	0	0	1	1	-	-	-	0	0	0
Nucleotide and amino acid metabolism	Aromatic amino acid metabolism	M00022	Pathway	Shikimate pathway, phosphoenolpyruvate + erythrose-4P => chorismate	4..7	3	100	100	0	0	0.651	0.265	0.276	3	100	100
Nucleotide and amino acid metabolism	Aromatic amino acid metabolism	M00023	Pathway	Tryptophan biosynthesis, chorismate => tryptophan	3..5	3	100	100	0	0	0.359	0.191	0.414	3	100	100
Nucleotide and amino acid metabolism	Aromatic amino acid metabolism	M00024	Pathway	Phenylalanine biosynthesis, chorismate => phenylalanine	2..3	2	100	100	0	0	0.193	0.167	0.255	1	100	100
Nucleotide and amino acid metabolism	Aromatic amino acid metabolism	M00025	Pathway	Tyrosine biosynthesis, chorismate => tyrosine	2..3	0	66.7	100	0.252	0	-	-	0.053	0	66.7	100
Nucleotide and amino acid metabolism	Aromatic amino acid metabolism	M00040	Pathway	Tyrosine biosynthesis, prephanate => pretyrosine => tyrosine	2	0	50	50	0.234	0.234	-	-	-	0	50	50
Nucleotide and amino acid metabolism	Aromatic amino acid metabolism	M00042	Pathway	Catecholamine biosynthesis, tyrosine => dopamine => noradrenaline => adrenaline	4	0	0	0	1	1	-	-	-	0	25	25
Nucleotide and amino acid metabolism	Aromatic amino acid metabolism	M00043	Pathway	Thyroid hormone biosynthesis, tyrosine => triiodothyronine/thyroxine	1	0	0	0	1	1	-	-	-	0	0	0
Nucleotide and amino acid metabolism	Aromatic amino acid metabolism	M00044	Pathway	Tyrosine degradation, tyrosine => homogentisate	5	0	60	80	0.656	0.525	-	-	-	0	60	80
Nucleotide and amino acid metabolism	Aromatic amino acid metabolism	M00533	Pathway	Homoprotocatechuate degradation, homoprotocatechuate => 2-oxohept-3-enedioate	4	0	50	75	0.828	0.552	-	-	-	0	50	50
Nucleotide and amino acid metabolism	Aromatic amino acid metabolism	M00545	Pathway	Trans-cinnamate degradation, trans-cinnamate => acetyl-CoA	6..7	0	0	0	1	1	-	-	-	0	0	0
Nucleotide and amino acid metabolism	Aromatic amino acid metabolism	M00350	Pathway	Capsaicin biosynthesis, L-Phenylalanine => Capsaicin	4	0	25	50	0.991	0.958	-	-	-	0	25	50
Nucleotide and amino acid metabolism	Aromatic amino acid metabolism	M00037	Pathway	Melatonin biosynthesis, tryptophan => serotonin => melatonin	4	0	25	25	0.951	0.951	-	-	-	0	25	25
Nucleotide and amino acid metabolism	Aromatic amino acid metabolism	M00038	Pathway	Tryptophan metabolism, tryptophan => kynurenine => 2-aminomuconate	7	0	71.4	71.4	0.884	0.884	-	-	-	0	71.4	71.4
Nucleotide and amino acid metabolism	Other amino acid metabolism	M00033	Pathway	Ectoine biosynthesis, aspartate => ectoine	5	0	40	40	0.875	0.875	-	-	-	0	40	40
Nucleotide and amino acid metabolism	Other amino acid metabolism	M00027	Pathway	GABA (gamma-Aminobutyrate) shunt	3	3	100	100	0	0	0.381	0.346	0.893	3	100	100
Nucleotide and amino acid metabolism	Other amino acid metabolism	M00047	Pathway	Creatine pathway	3	0	0	0	1	1	-	-	-	0	0	0
Nucleotide and amino acid metabolism	Cofactor and vitamin biosynthesis	M00127	Pathway	Thiamine biosynthesis, AIR => thiamine-P/thiamine-2P	5	0	60	60	0.876	0.876	-	-	-	0	60	60
Nucleotide and amino acid metabolism	Cofactor and vitamin biosynthesis	M00125	Pathway	Riboflavin biosynthesis, GTP => riboflavin/FMN/FAD	7..9	1	100	100	0	0	0.086	0.086	0.099	1	100	100
Nucleotide and amino acid metabolism	Cofactor and vitamin biosynthesis	M00124	Pathway	Pyridoxal biosynthesis, erythrose-4P => pyridoxal-5P	6	0	33.3	50	0.945	0.882	-	-	-	0	33.3	50
Nucleotide and amino acid metabolism	Cofactor and vitamin biosynthesis	M00115	Pathway	NAD biosynthesis, aspartate => NAD	5	0	60	100	0.773	0	-	-	0.005	0	60	100
Nucleotide and amino acid metabolism	Cofactor and vitamin biosynthesis	M00622	Pathway	Nicotinate degradation, nicotinate => fumarate	6	0	0	0	1	1	-	-	-	0	0	0
Nucleotide and amino acid metabolism	Cofactor and vitamin biosynthesis	M00119	Pathway	Pantothenate biosynthesis, valine/L-aspartate => pantothenate	5	0	80	80	0.502	0.502	-	-	-	0	80	80
Nucleotide and amino acid metabolism	Cofactor and vitamin biosynthesis	M00120	Pathway	Coenzyme A biosynthesis, pantothenate => CoA	3..5	3	100	100	0	0	0.299	0.168	0.549	3	100	100
Nucleotide and amino acid metabolism	Cofactor and vitamin biosynthesis	M00572	Pathway	Pimeloyl-ACP biosynthesis, BioC-BioH pathway, malonyl-ACP => pimeloyl-ACP	6	0	66.7	83.3	0.533	0.063	-	-	-	0	66.7	66.7
Nucleotide and amino acid metabolism	Cofactor and vitamin biosynthesis	M00123	Pathway	Biotin biosynthesis, pimeloyl-ACP/CoA => biotin	3..4	2	100	100	0	0	0.055	0.055	0.232	2	100	100
Nucleotide and amino acid metabolism	Cofactor and vitamin biosynthesis	M00573	Pathway	Biotin biosynthesis, BioI pathway, long-chain-acyl-ACP => pimeloyl-ACP => biotin	5	0	80	80	0.5	0.5	-	-	-	0	80	80
Nucleotide and amino acid metabolism	Cofactor and vitamin biosynthesis	M00577	Pathway	Biotin biosynthesis, BioW pathway, pimelate => pimeloyl-CoA => biotin	5	0	80	80	0.5	0.5	-	-	-	0	80	80
Nucleotide and amino acid metabolism	Cofactor and vitamin biosynthesis	M00126	Pathway	Tetrahydrofolate biosynthesis, GTP => THF	5..7	2	100	100	0	0	0.224	0.205	0.381	2	100	100
Nucleotide and amino acid metabolism	Cofactor and vitamin biosynthesis	M00840	Pathway	Tetrahydrofolate biosynthesis, mediated by ribA and trpF, GTP => THF	6	0	50	66.7	0.938	0.751	-	-	-	0	50	66.7
Nucleotide and amino acid metabolism	Cofactor and vitamin biosynthesis	M00841	Pathway	Tetrahydrofolate biosynthesis, mediated by PTPS, GTP => THF	6	0	66.7	83.3	0.938	0.5	-	-	-	0	66.7	83.3
Nucleotide and amino acid metabolism	Cofactor and vitamin biosynthesis	M00842	Pathway	Tetrahydrobiopterin biosynthesis, GTP => BH4	3	0	66.7	66.7	0.504	0.504	-	-	-	0	66.7	66.7
Nucleotide and amino acid metabolism	Cofactor and vitamin biosynthesis	M00843	Pathway	L-threo-Tetrahydrobiopterin biosynthesis, GTP => L-threo-BH4	3	0	66.7	66.7	0.504	0.504	-	-	-	0	66.7	66.7
Nucleotide and amino acid metabolism	Cofactor and vitamin biosynthesis	M00121	Pathway	Heme biosynthesis, glutamate => heme	10	0	90	90	0.75	0.75	-	-	-	0	90	90
Nucleotide and amino acid metabolism	Cofactor and vitamin biosynthesis	M00846	Pathway	Siroheme biosynthesis, glutamate => siroheme	7	0	85.7	85.7	0.75	0.75	-	-	-	0	85.7	85.7
Nucleotide and amino acid metabolism	Cofactor and vitamin biosynthesis	M00847	Pathway	Heme biosynthesis, archaea, siroheme => heme	3	0	0	0	1	1	-	-	-	0	0	0
Nucleotide and amino acid metabolism	Cofactor and vitamin biosynthesis	M00129	Pathway	Ascorbate biosynthesis, animals, glucose-1P => ascorbate	6	0	66.7	66.7	0.863	0.863	-	-	-	0	50	83.3
Nucleotide and amino acid metabolism	Cofactor and vitamin biosynthesis	M00114	Pathway	Ascorbate biosynthesis, plants, glucose-6P => ascorbate	7..9	0	44.4	55.6	0.972	0.962	-	-	-	0	44.4	55.6
Nucleotide and amino acid metabolism	Cofactor and vitamin biosynthesis	M00550	Pathway	Ascorbate degradation, ascorbate => D-xylulose-5P	5	0	80	100	0.751	0	-	-	0.007	0	80	80
Nucleotide and amino acid metabolism	Cofactor and vitamin biosynthesis	M00112	Pathway	Tocopherol/tocotorienol biosynthesis	4	0	0	0	1	1	-	-	-	0	0	0
Nucleotide and amino acid metabolism	Cofactor and vitamin biosynthesis	M00122	Pathway	Cobalamin biosynthesis, cobinamide => cobalamin	7	0	14.3	14.3	0.991	0.991	-	-	-	0	14.3	14.3
Nucleotide and amino acid metabolism	Cofactor and vitamin biosynthesis	M00117	Pathway	Ubiquinone biosynthesis, prokaryotes, chorismate => ubiquinone	9	0	33.3	44.4	0.989	0.954	-	-	-	0	22.2	55.6
Nucleotide and amino acid metabolism	Cofactor and vitamin biosynthesis	M00128	Pathway	Ubiquinone biosynthesis, eukaryotes, 4-hydroxybenzoate => ubiquinone	6	1	100	100	0	0	0.081	0.081	0.23	1	100	100
Nucleotide and amino acid metabolism	Cofactor and vitamin biosynthesis	M00116	Pathway	Menaquinone biosynthesis, chorismate => menaquinone	9	0	88.9	100	0.251	0	-	-	0.017	0	88.9	88.9
Nucleotide and amino acid metabolism	Cofactor and vitamin biosynthesis	M00118	Pathway	Glutathione biosynthesis, glutamate => glutathione	2	1	100	100	0	0	0.009	0.009	0.152	1	100	100
Nucleotide and amino acid metabolism	Cofactor and vitamin biosynthesis	M00140	Pathway	C1-unit interconversion, prokaryotes	3	1	100	100	0	0	0.135	0.135	0.473	1	100	100
Nucleotide and amino acid metabolism	Cofactor and vitamin biosynthesis	M00141	Pathway	C1-unit interconversion, eukaryotes	2..3	2	100	100	0	0	0.662	0.534	0.709	2	100	100
Nucleotide and amino acid metabolism	Cofactor and vitamin biosynthesis	M00836	Pathway	Coenzyme F430 biosynthesis, sirohydrochlorin => coenzyme F430	4	0	0	0	1	1	-	-	-	0	0	0
Nucleotide and amino acid metabolism	Polyamine biosynthesis	M00133	Pathway	Polyamine biosynthesis, arginine => agmatine => putrescine => spermidine	4	0	75	75	0.064	0.064	-	-	-	0	75	75
Nucleotide and amino acid metabolism	Polyamine biosynthesis	M00134	Pathway	Polyamine biosynthesis, arginine => ornithine => putrescine	2	2	100	100	0	0	0.408	0.273	0.542	2	100	100
Nucleotide and amino acid metabolism	Polyamine biosynthesis	M00135	Pathway	GABA biosynthesis, eukaryotes, putrescine => GABA	3	0	66.7	66.7	0.627	0.627	-	-	-	0	66.7	66.7
Nucleotide and amino acid metabolism	Polyamine biosynthesis	M00136	Pathway	GABA biosynthesis, prokaryotes, putrescine => GABA	4	0	25	25	0.933	0.933	-	-	-	0	0	0
Secondary metabolism	Aromatics degradation	M00538	Pathway	Toluene degradation, toluene => benzoate	3	0	33.3	33.3	0.988	0.988	-	-	-	0	33.3	33.3
Secondary metabolism	Aromatics degradation	M00537	Pathway	Xylene degradation, xylene => methylbenzoate	3	0	33.3	33.3	0.952	0.952	-	-	-	0	33.3	33.3
Secondary metabolism	Aromatics degradation	M00419	Pathway	Cymene degradation, p-cymene => p-cumate	3	0	0	0	1	1	-	-	-	0	0	0
Secondary metabolism	Aromatics degradation	M00547	Pathway	Benzene/toluene degradation, benzene => catechol / toluene => 3-methylcatechol	2	0	0	0	1	1	-	-	-	0	0	0
Secondary metabolism	Aromatics degradation	M00548	Pathway	Benzene degradation, benzene => catechol	1	0	0	0	1	1	-	-	-	0	0	0
Secondary metabolism	Aromatics degradation	M00551	Pathway	Benzoate degradation, benzoate => catechol / methylbenzoate => methylcatechol	2	0	0	0	0.933	0.933	-	-	-	0	0	0
Secondary metabolism	Aromatics degradation	M00637	Pathway	Anthranilate degradation, anthranilate => catechol	1	0	0	0	1	1	-	-	-	0	0	0
Secondary metabolism	Aromatics degradation	M00568	Pathway	Catechol ortho-cleavage, catechol => 3-oxoadipate	4	0	25	25	0.897	0.897	-	-	-	0	25	25
Secondary metabolism	Aromatics degradation	M00569	Pathway	Catechol meta-cleavage, catechol => acetyl-CoA / 4-methylcatechol => propanoyl-CoA	5..7	0	28.6	28.6	0.956	0.956	-	-	-	0	28.6	28.6
Secondary metabolism	Aromatics degradation	M00539	Pathway	Cumate degradation, p-cumate => 2-oxopent-4-enoate + 2-methylpropanoate	5	0	0	0	1	1	-	-	-	0	0	0
Secondary metabolism	Aromatics degradation	M00543	Pathway	Biphenyl degradation, biphenyl => 2-oxopent-4-enoate + benzoate	4	0	0	0	1	1	-	-	-	0	0	0
Secondary metabolism	Aromatics degradation	M00544	Pathway	Carbazole degradation, carbazole => 2-oxopent-4-enoate + anthranilate	3	0	0	0	1	1	-	-	-	0	0	0
Secondary metabolism	Aromatics degradation	M00418	Pathway	Toluene degradation, anaerobic, toluene => benzoyl-CoA	6	0	0	0	0.998	0.998	-	-	-	0	0	0
Secondary metabolism	Aromatics degradation	M00541	Pathway	Benzoyl-CoA degradation, benzoyl-CoA => 3-hydroxypimeloyl-CoA	4	0	0	0	1	1	-	-	-	0	0	0
Secondary metabolism	Aromatics degradation	M00540	Pathway	Benzoate degradation, cyclohexanecarboxylic acid =>pimeloyl-CoA	5	0	0	0	1	1	-	-	-	0	0	0
Secondary metabolism	Aromatics degradation	M00534	Pathway	Naphthalene degradation, naphthalene => salicylate	6	0	0	0	1	1	-	-	-	0	0	0
Secondary metabolism	Aromatics degradation	M00638	Pathway	Salicylate degradation, salicylate => gentisate	1	0	0	0	1	1	-	-	-	0	0	0
Secondary metabolism	Aromatics degradation	M00624	Pathway	Terephthalate degradation, terephthalate => 3,4-dihydroxybenzoate	2	0	0	0	1	1	-	-	-	0	0	0
Secondary metabolism	Aromatics degradation	M00623	Pathway	Phthalate degradation, phthalate => protocatechuate	3	0	0	0	1	1	-	-	-	0	0	0
Secondary metabolism	Aromatics degradation	M00636	Pathway	Phthalate degradation, phthalate => protocatechuate	3	0	0	0	1	1	-	-	-	0	0	0
Secondary metabolism	Aromatics degradation	M00810	Pathway	Nicotine degradation, pyridine pathway, nicotine => 2,6-dihydroxypyridine/succinate semialdehyde	4	0	0	0	1	1	-	-	-	0	0	0
Secondary metabolism	Aromatics degradation	M00811	Pathway	Nicotine degradation, pyrrolidine pathway, nicotine => succinate semialdehyde	1..5	0	0	0	1	1	-	-	-	0	0	0
Secondary metabolism	Biosynthesis of secondary metabolites	M00039	Pathway	Monolignol biosynthesis, phenylalanine/tyrosine => monolignol	10	0	40	50	0.999	0.995	-	-	-	0	30	50
Secondary metabolism	Biosynthesis of secondary metabolites	M00137	Pathway	Flavanone biosynthesis, phenylalanine => naringenin	5	0	20	20	0.997	0.997	-	-	-	0	20	20
Secondary metabolism	Biosynthesis of secondary metabolites	M00138	Pathway	Flavonoid biosynthesis, naringenin => pelargonidin	3	0	33.3	33.3	0.857	0.857	-	-	-	0	0	0
Secondary metabolism	Biosynthesis of secondary metabolites	M00369	Pathway	Cyanogenic glycoside biosynthesis, tyrosine => dhurrin	3	0	0	0	1	1	-	-	-	0	0	0
Secondary metabolism	Biosynthesis of secondary metabolites	M00370	Pathway	Glucosinolate biosynthesis, tryptophan => glucobrassicin	5	0	0	0	1	1	-	-	-	0	0	0
Secondary metabolism	Biosynthesis of secondary metabolites	M00661	Pathway	Paspaline biosynthesis, geranylgeranyl-PP + indoleglycerol phosphate => paspaline	3	0	33.3	33.3	0.857	0.857	-	-	-	0	33.3	33.3
Secondary metabolism	Biosynthesis of secondary metabolites	M00672	Pathway	Penicillin biosynthesis, aminoadipate + cycteine + valine => penicillin	3	0	0	0	1	1	-	-	-	0	0	0
Secondary metabolism	Biosynthesis of secondary metabolites	M00673	Pathway	Cephamycin C biosynthesis, aminoadipate + cycteine + valine => cephamycin C	8	0	12.5	12.5	0.999	0.999	-	-	-	0	12.5	12.5
Secondary metabolism	Biosynthesis of secondary metabolites	M00675	Pathway	Carbapenem-3-carboxylate biosynthesis, pyrroline-5-carboxylate + malonyl-CoA => carbapenem-3-carboxylate	3	0	0	0	1	1	-	-	-	0	0	0
Secondary metabolism	Biosynthesis of secondary metabolites	M00736	Pathway	Nocardicin A biosynthesis, L-pHPG + arginine + serine => nocardicin A	4	0	0	0	1	1	-	-	-	0	0	0
Secondary metabolism	Biosynthesis of secondary metabolites	M00674	Pathway	Clavaminate biosynthesis, arginine + glyceraldehyde-3P => clavaminate	4	0	0	0	1	1	-	-	-	0	0	0
Secondary metabolism	Biosynthesis of secondary metabolites	M00773	Pathway	Tylosin biosynthesis, methylmalonyl-CoA + malonyl-CoA => tylactone => tylosin	8	0	0	0	1	1	-	-	-	0	0	0
Secondary metabolism	Biosynthesis of secondary metabolites	M00774	Pathway	Erythromycin biosynthesis, propanoyl-CoA + methylmalonyl-CoA => deoxyerythronolide B => erythromycin A/B	6	0	0	0	1	1	-	-	-	0	0	0
Secondary metabolism	Biosynthesis of secondary metabolites	M00775	Pathway	Oleandomycin biosynthesis, malonyl-CoA + methylmalonyl-CoA => 8,8a-deoxyoleandolide => oleandomycin	5	0	0	0	1	1	-	-	-	0	0	0
Secondary metabolism	Biosynthesis of secondary metabolites	M00776	Pathway	Pikromycin/methymycin/neomethymycin biosynthesis, methylmalonyl-CoA + malonyl-CoA => narbonolide/10-deoxymethynolide => pikromycin/methymycin/neomethymycin	4	0	0	0	1	1	-	-	-	0	0	0
Secondary metabolism	Biosynthesis of secondary metabolites	M00777	Pathway	Avermectin biosynthesis, 2-methylbutanoyl-CoA/isobutyryl-CoA => 6,8a-Seco-6,8a-deoxy-5-oxoavermectin 1a/1b aglycone => avermectin A1a/B1a/A1b/B1b	5	0	0	0	1	1	-	-	-	0	0	0
Secondary metabolism	Biosynthesis of secondary metabolites	M00778	Pathway	Type II polyketide backbone biosynthesis, acyl-CoA + malonyl-CoA => polyketide	2..3	0	0	0	1	1	-	-	-	0	0	0
Secondary metabolism	Biosynthesis of secondary metabolites	M00779	Pathway	Dihydrokalafungin biosynthesis, octaketide => dihydrokalafungin	4	0	0	0	1	1	-	-	-	0	0	0
Secondary metabolism	Biosynthesis of secondary metabolites	M00780	Pathway	Tetracycline/oxytetracycline biosynthesis, pretetramide => tetracycline/oxytetracycline	7	0	14.3	14.3	1	1	-	-	-	0	14.3	14.3
Secondary metabolism	Biosynthesis of secondary metabolites	M00823	Pathway	Chlortetracycline biosynthesis, pretetramide => chlortetracycline	8	0	12.5	12.5	1	1	-	-	-	0	12.5	12.5
Secondary metabolism	Biosynthesis of secondary metabolites	M00781	Pathway	Nogalavinone/aklavinone biosynthesis, deoxynogalonate/deoxyaklanonate => nogalavinone/aklavinone	4	0	0	0	1	1	-	-	-	0	0	0
Secondary metabolism	Biosynthesis of secondary metabolites	M00782	Pathway	Mithramycin biosynthesis, 4-demethylpremithramycinone => mithramycin	8	0	0	0	1	1	-	-	-	0	0	0
Secondary metabolism	Biosynthesis of secondary metabolites	M00783	Pathway	Tetracenomycin C/8-demethyltetracenomycin C biosynthesis, tetracenomycin F2 => tetracenomycin C/8-demethyltetracenomycin C	5	0	0	0	1	1	-	-	-	0	0	0
Secondary metabolism	Biosynthesis of secondary metabolites	M00784	Pathway	Elloramycin biosynthesis, 8-demethyltetracenomycin C => elloramycin A	5	0	0	0	1	1	-	-	-	0	0	0
Secondary metabolism	Biosynthesis of secondary metabolites	M00786	Pathway	Fumitremorgin alkaloid biosynthesis, tryptophan + proline => fumitremorgin C/A	9	0	11.1	11.1	0.998	0.998	-	-	-	0	0	0
Secondary metabolism	Biosynthesis of secondary metabolites	M00789	Pathway	Rebeccamycin biosynthesis, tryptophan => rebeccamycin	6	0	0	0	1	1	-	-	-	0	0	0
Secondary metabolism	Biosynthesis of secondary metabolites	M00790	Pathway	Pyrrolnitrin biosynthesis, tryptophan => pyrrolnitrin	4	0	0	0	1	1	-	-	-	0	0	0
Secondary metabolism	Biosynthesis of secondary metabolites	M00805	Pathway	Staurosporine biosynthesis, tryptophan => staurosporine	7	0	0	0	1	1	-	-	-	0	0	0
Secondary metabolism	Biosynthesis of secondary metabolites	M00808	Pathway	Violacein biosynthesis, tryptophan => violacein	4	0	0	0	1	1	-	-	-	0	0	0
Secondary metabolism	Biosynthesis of secondary metabolites	M00814	Pathway	Acarbose biosynthesis, sedoheptulopyranose-7P => acarbose	8	0	0	0	1	1	-	-	-	0	0	0
Secondary metabolism	Biosynthesis of secondary metabolites	M00815	Pathway	Validamycin A biosynthesis, sedoheptulopyranose-7P => validamycin A	9	0	0	0	1	1	-	-	-	0	0	0
Secondary metabolism	Biosynthesis of secondary metabolites	M00785	Pathway	Cycloserine biosynthesis, arginine/serine => cycloserine	6	0	0	0	1	1	-	-	-	0	0	0
Secondary metabolism	Biosynthesis of secondary metabolites	M00787	Pathway	Bacilysin biosynthesis, prephenate => bacilysin	6	0	0	0	1	1	-	-	-	0	0	0
Secondary metabolism	Biosynthesis of secondary metabolites	M00788	Pathway	Terpentecin biosynthesis, GGAP => terpentecin	2	0	0	0	1	1	-	-	-	0	0	0
Secondary metabolism	Biosynthesis of secondary metabolites	M00819	Pathway	Pentalenolactone biosynthesis, farnesyl-PP => pentalenolactone	7	0	0	0	1	1	-	-	-	0	0	0
Secondary metabolism	Biosynthesis of secondary metabolites	M00848	Pathway	Aurachin biosynthesis, anthranilate => aurachin A	8	0	0	0	1	1	-	-	-	0	0	0
Secondary metabolism	Biosynthesis of secondary metabolites	M00824	Pathway	9-membered enediyne core biosynthesis, malonyl-CoA => 3-hydroxyhexadeca-4,6,8,10,12,14-hexaenoyl-ACP => 9-membered enediyne core	2	0	0	0	1	1	-	-	-	0	0	0
Secondary metabolism	Biosynthesis of secondary metabolites	M00825	Pathway	10-membered enediyne core biosynthesis, malonyl-CoA => 3-hydroxyhexadeca-4,6,8,10,12,14-hexaenoyl-ACP => 10-membered enediyne core	2	0	0	0	1	1	-	-	-	0	0	0
Secondary metabolism	Biosynthesis of secondary metabolites	M00826	Pathway	C-1027 benzoxazolinate moiety biosynthesis, chorismate => benzoxazolinyl-CoA	6	0	0	0	1	1	-	-	-	0	0	0
Secondary metabolism	Biosynthesis of secondary metabolites	M00827	Pathway	C-1027 beta-amino acid moiety biosynthesis, tyrosine => 3-chloro-4,5-dihydroxy-beta-phenylalanyl-PCP	6	0	0	0	1	1	-	-	-	0	0	0
Secondary metabolism	Biosynthesis of secondary metabolites	M00828	Pathway	Maduropeptin beta-hydroxy acid moiety biosynthesis, tyrosine => 3-(2-chloro-3-hydroxy-4-methoxyphenyl)-3-hydroxypropanoyl-PCP	5	0	0	0	1	1	-	-	-	0	0	0
Secondary metabolism	Biosynthesis of secondary metabolites	M00829	Pathway	3,6-Dimethylsalicylyl-CoA biosynthesis, malonyl-CoA => 6-methylsalicylate => 3,6-dimethylsalicylyl-CoA	3	0	0	0	1	1	-	-	-	0	0	0
Secondary metabolism	Biosynthesis of secondary metabolites	M00830	Pathway	Neocarzinostatin naphthoate moiety biosynthesis, malonyl-CoA => 2-hydroxy-5-methyl-1-naphthoate => 2-hydroxy-7-methoxy-5-methyl-1-naphthoyl-CoA	4	0	0	0	1	1	-	-	-	0	0	0
Secondary metabolism	Biosynthesis of secondary metabolites	M00831	Pathway	Kedarcidin 2-hydroxynaphthoate moiety biosynthesis, malonyl-CoA => 3,6,8-trihydroxy-2-naphthoate => 3-hydroxy-7,8-dimethoxy-6-isopropoxy-2-naphthoyl-CoA	5	0	0	0	1	1	-	-	-	0	0	0
Secondary metabolism	Biosynthesis of secondary metabolites	M00832	Pathway	Kedarcidin 2-aza-3-chloro-beta-tyrosine moiety biosynthesis, azatyrosine => 2-aza-3-chloro-beta-tyrosyl-PCP	5	0	0	0	1	1	-	-	-	0	0	0
Secondary metabolism	Biosynthesis of secondary metabolites	M00834	Pathway	Calicheamicin orsellinate moiety biosynthesis, malonyl-CoA => orsellinate-ACP => 5-iodo-2,3-dimethoxyorsellinate-ACP	5	0	0	0	1	1	-	-	-	0	0	0
Secondary metabolism	Biosynthesis of secondary metabolites	M00833	Pathway	Calicheamicin biosynthesis, calicheamicinone => calicheamicin	10	0	0	0	1	1	-	-	-	0	0	0
Secondary metabolism	Biosynthesis of secondary metabolites	M00835	Pathway	Pyocyanine biosynthesis, chorismate => pyocyanine	7	0	14.3	14.3	0.992	0.992	-	-	-	0	14.3	14.3
Secondary metabolism	Biosynthesis of secondary metabolites	M00837	Pathway	Prodigiosin biosynthesis, L-proline => prodigiosin	10	0	0	0	1	1	-	-	-	0	0	0
Secondary metabolism	Biosynthesis of secondary metabolites	M00838	Pathway	Undecylprodigiosin biosynthesis, L-proline => undecylprodigiosin	10	0	0	0	1	1	-	-	-	0	0	0
Energy metabolism	Photosynthesis	M00161	Complex	Photosystem II	6	0	83.3	100	0.508	0	-	-	0.011	0	66.7	100
Energy metabolism	Photosynthesis	M00163	Complex	Photosystem I	6	0	50	50	0.889	0.889	-	-	-	0	50	50
Energy metabolism	Photosynthesis	M00597	Complex	Anoxygenic photosystem II	2	0	0	0	1	1	-	-	-	0	0	0
Energy metabolism	Photosynthesis	M00598	Complex	Anoxygenic photosystem I	4	0	0	0	1	1	-	-	-	0	0	0
Energy metabolism	ATP synthesis	M00144	Complex	NADH:quinone oxidoreductase, prokaryotes	11..14	0	85.7	92.9	0.751	0.5	-	-	-	0	58.3	76.9
Energy metabolism	ATP synthesis	M00145	Complex	NAD(P)H:quinone oxidoreductase, chloroplasts and cyanobacteria	11	0	54.5	54.5	0.969	0.969	-	-	-	0	54.5	54.5
Energy metabolism	ATP synthesis	M00142	Complex	NADH:ubiquinone oxidoreductase, mitochondria	7	1	100	100	0	0	0.141	0.141	0.524	2	100	100
Energy metabolism	ATP synthesis	M00143	Complex	NADH dehydrogenase (ubiquinone) Fe-S protein/flavoprotein complex, mitochondria	10	2	100	100	0	0	0.036	0.025	0.05	2	100	100
Energy metabolism	ATP synthesis	M00146	Complex	NADH dehydrogenase (ubiquinone) 1 alpha subcomplex	14	0	42.9	57.1	0.996	0.984	-	-	-	0	42.9	57.1
Energy metabolism	ATP synthesis	M00147	Complex	NADH dehydrogenase (ubiquinone) 1 beta subcomplex	13	0	30.8	30.8	0.998	0.998	-	-	-	0	30.8	30.8
Energy metabolism	ATP synthesis	M00149	Complex	Succinate dehydrogenase, prokaryotes	4	0	50	75	0.999	0.938	-	-	-	0	25	75
Energy metabolism	ATP synthesis	M00150	Complex	Fumarate reductase, prokaryotes	4	0	25	25	1	1	-	-	-	0	25	25
Energy metabolism	ATP synthesis	M00148	Complex	Succinate dehydrogenase (ubiquinone)	4	1	100	100	0	0	0.299	0.299	0.299	1	100	100
Energy metabolism	ATP synthesis	M00162	Complex	Cytochrome b6f complex	8	0	25	25	0.988	0.988	-	-	-	0	12.5	25
Energy metabolism	ATP synthesis	M00151	Complex	Cytochrome bc1 complex respiratory unit	2..3	2	100	100	0	0	0.466	0.248	0.687	2	100	100
Energy metabolism	ATP synthesis	M00152	Complex	Cytochrome bc1 complex	9..10	1	100	100	0	0	0.039	0.039	0.039	1	100	100
Energy metabolism	ATP synthesis	M00154	Complex	Cytochrome c oxidase	15	0	86.7	93.3	0.75	0.5	-	-	-	0	86.7	93.3
Energy metabolism	ATP synthesis	M00155	Complex	Cytochrome c oxidase, prokaryotes	2..3	1	100	100	0	0	0.06	0.06	0.06	0	33.3	33.3
Energy metabolism	ATP synthesis	M00153	Complex	Cytochrome bd ubiquinol oxidase	3	0	66.7	66.7	0.308	0.308	-	-	-	0	66.7	66.7
Energy metabolism	ATP synthesis	M00417	Complex	Cytochrome o ubiquinol oxidase	4	0	0	0	1	1	-	-	-	0	0	0
Energy metabolism	ATP synthesis	M00416	Complex	Cytochrome aa3-600 menaquinol oxidase	4	0	0	0	1	1	-	-	-	0	0	0
Energy metabolism	ATP synthesis	M00156	Complex	Cytochrome c oxidase, cbb3-type	3..4	0	50	50	0.741	0.741	-	-	-	0	50	50
Energy metabolism	ATP synthesis	M00157	Complex	F-type ATPase, prokaryotes and chloroplasts	8	1	100	100	0	0	0.101	0.101	0.119	1	100	100
Energy metabolism	ATP synthesis	M00158	Complex	F-type ATPase, eukaryotes	15	0	86.7	93.3	0.75	0.5	-	-	-	0	86.7	93.3
Energy metabolism	ATP synthesis	M00159	Complex	V/A-type ATPase, prokaryotes	9	0	11.1	11.1	0.998	0.998	-	-	-	0	0	0
Energy metabolism	ATP synthesis	M00160	Complex	V-type ATPase, eukaryotes	13	0	84.6	84.6	0.75	0.75	-	-	-	0	84.6	84.6
Genetic information processing	DNA polymerase	M00260	Complex	DNA polymerase III complex, bacteria	6	2	100	100	0	0	0.123	0.123	0.123	2	100	100
Genetic information processing	DNA polymerase	M00264	Complex	DNA polymerase II complex, archaea	2	0	0	0	1	1	-	-	-	0	0	0
Genetic information processing	DNA polymerase	M00261	Complex	DNA polymerase alpha / primase complex	4	3	100	100	0	0	0.197	0.155	0.298	3	100	100
Genetic information processing	DNA polymerase	M00262	Complex	DNA polymerase delta complex	4	0	75	100	0.533	0	-	-	0.005	0	75	100
Genetic information processing	DNA polymerase	M00263	Complex	DNA polymerase epsilon complex	4	1	100	100	0	0	0.157	0.157	0.165	1	100	100
Genetic information processing	DNA polymerase	M00293	Complex	DNA polymerase zeta complex	2	1	100	100	0	0	0.03	0.03	0.03	1	100	100
Genetic information processing	DNA polymerase	M00294	Complex	DNA polymerase gamma complex	2	0	50	50	0.667	0.667	-	-	-	0	50	50
Genetic information processing	Replication system	M00284	Complex	Origin recognition complex	6	1	100	100	0	0	0.015	0.015	0.025	1	100	100
Genetic information processing	Replication system	M00285	Complex	MCM complex	6	2	100	100	0	0	0.316	0.25	0.47	2	100	100
Genetic information processing	Replication system	M00286	Complex	GINS complex	4	1	100	100	0	0	0.142	0.142	0.142	1	100	100
Genetic information processing	Replication system	M00288	Complex	RPA complex	3	0	66.7	66.7	0.615	0.615	-	-	-	0	66.7	66.7
Genetic information processing	Replication system	M00289	Complex	RF-C complex	3	3	100	100	0	0	0.241	0.152	0.336	3	100	100
Genetic information processing	Replication system	M00424	Complex	Shelterin complex	5	0	0	0	1	1	-	-	-	0	0	0
Genetic information processing	Repair system	M00296	Complex	BER complex	5	0	40	60	0.851	0.817	-	-	-	0	40	60
Genetic information processing	Repair system	M00290	Complex	Holo-TFIIH complex	10	1	100	100	0	0	0.066	0.066	0.199	1	100	100
Genetic information processing	Repair system	M00291	Complex	MRN complex	3	0	66.7	66.7	0.753	0.753	-	-	-	0	66.7	66.7
Genetic information processing	Repair system	M00292	Complex	MRX complex	3	1	100	100	0	0	0.003	0.003	0.003	1	100	100
Genetic information processing	Repair system	M00297	Complex	DNA-PK complex	3	0	66.7	100	0.571	0	-	-	0.064	0	66.7	100
Genetic information processing	Repair system	M00295	Complex	BRCA1-associated genome surveillance complex (BASC)	14	0	85.7	85.7	0.875	0.875	-	-	-	0	85.7	85.7
Genetic information processing	Repair system	M00413	Complex	FA core complex	10	0	20	20	0.997	0.997	-	-	-	0	20	20
Genetic information processing	Repair system	M00414	Complex	Bloom's syndrome complex	4	0	50	50	0.774	0.774	-	-	-	0	50	50
Genetic information processing	RNA polymerase	M00183	Complex	RNA polymerase, bacteria	3..4	1	100	100	0	0	0.163	0.163	0.163	1	100	100
Genetic information processing	RNA polymerase	M00184	Complex	RNA polymerase, archaea	12..13	0	8.3	8.3	1	1	-	-	-	0	8.3	16.7
Genetic information processing	RNA polymerase	M00180	Complex	RNA polymerase II, eukaryotes	12	0	91.7	100	0.875	0	-	-	0.04	0	91.7	100
Genetic information processing	RNA polymerase	M00181	Complex	RNA polymerase III, eukaryotes	16	0	93.8	100	0.875	0	-	-	0.04	0	93.8	100
Genetic information processing	RNA polymerase	M00182	Complex	RNA polymerase I, eukaryotes	12	0	91.7	100	0.875	0	-	-	0.04	0	91.7	100
Genetic information processing	Spliceosome	M00351	Complex	Spliceosome, U1-snRNP	10	0	90	100	0.5	0	-	-	0.027	0	90	100
Genetic information processing	Spliceosome	M00352	Complex	Spliceosome, U2-snRNP	20	0	85	100	0.875	0	-	-	0.027	0	85	100
Genetic information processing	Spliceosome	M00354	Complex	Spliceosome, U4/U6.U5 tri-snRNP	30	0	96.7	100	0.875	0	-	-	0.027	0	96.7	100
Genetic information processing	Spliceosome	M00355	Complex	Spliceosome, 35S U5-snRNP	31	0	90.3	100	0.938	0	-	-	0.015	0	90.3	100
Genetic information processing	Spliceosome	M00353	Complex	Spliceosome, Prp19/CDC5L complex	9	0	77.8	77.8	0.75	0.75	-	-	-	0	77.8	77.8
Genetic information processing	Spliceosome	M00396	Complex	Lsm 2-8 complex	7	0	85.7	100	0.875	0	-	-	0.086	0	85.7	100
Genetic information processing	Spliceosome	M00397	Complex	Lsm 1-7 complex	7	0	85.7	100	0.875	0	-	-	0.086	0	85.7	100
Genetic information processing	Spliceosome	M00398	Complex	Sm core complex	7	1	100	100	0	0	0.027	0.027	0.027	1	100	100
Genetic information processing	Spliceosome	M00399	Complex	Cap binding complex	2	3	100	100	0	0	0.182	0.13	0.216	3	100	100
Genetic information processing	RNA processing	M00425	Complex	H/ACA ribonucleoprotein complex	4	1	100	100	0	0	0.191	0.191	0.191	1	100	100
Genetic information processing	RNA processing	M00426	Complex	Survival motor neuron (SMN) complex	2	0	0	0	1	1	-	-	-	0	0	0
Genetic information processing	RNA processing	M00427	Complex	Nuclear pore complex	33	0	63.6	78.8	1	0.992	-	-	-	0	63.6	72.7
Genetic information processing	RNA processing	M00428	Complex	eIF4F complex	3	2	100	100	0	0	0.358	0.225	0.43	2	100	100
Genetic information processing	RNA processing	M00430	Complex	Exon junction complex (EJC)	15	0	53.3	73.3	0.992	0.938	-	-	-	0	53.3	80
Genetic information processing	RNA processing	M00405	Complex	THC complex	5	0	60	60	0.938	0.938	-	-	-	0	60	60
Genetic information processing	RNA processing	M00406	Complex	TREX complex	8	0	62.5	75	0.984	0.938	-	-	-	0	62.5	75
Genetic information processing	RNA processing	M00390	Complex	Exosome, archaea	3	3	100	100	0	0	0.042	0.033	0.192	3	100	100
Genetic information processing	RNA processing	M00391	Complex	Exosome, eukaryotes	10	1	100	100	0	0	0.033	0.033	0.192	1	100	100
Genetic information processing	RNA processing	M00392	Complex	Ski complex	3	2	100	100	0	0	0.196	0.191	0.263	2	100	100
Genetic information processing	RNA processing	M00393	Complex	TRAMP complex	3	2	100	100	0	0	0.055	0.055	0.055	2	100	100
Genetic information processing	RNA processing	M00394	Complex	RNA degradosome	4	0	50	75	0.753	0.502	-	-	-	0	50	50
Genetic information processing	RNA processing	M00395	Complex	Decapping complex	5	1	100	100	0	0	0.136	0.136	0.147	1	100	100
Genetic information processing	Ribosome	M90000	Complex	Ribosome, prokaryote	79	0	72.2	97.5	1	1	-	-	-	0	73.4	97.5
Genetic information processing	Ribosome	M91000	Complex	Ribosome, all	130	0	83.1	98.5	1	1	-	-	-	0	83.9	98.5
Genetic information processing	Ribosome	M00178	Complex	Ribosome, bacteria	52	1	100	100	0	0	0.11	0.11	0.12	1	100	100
Genetic information processing	Ribosome	M00179	Complex	Ribosome, archaea	58	0	79.3	96.5	1	1	-	-	-	0	79.3	96.5
Genetic information processing	Ribosome	M00177	Complex	Ribosome, eukaryotes	77	0	98.7	98.7	0.984	0.984	-	-	-	0	98.7	98.7
Genetic information processing	Proteasome	M00340	Complex	Proteasome, 20S core particle	14	1	100	100	0	0	0.097	0.097	0.345	1	100	100
Genetic information processing	Proteasome	M00341	Complex	Proteasome, 19S regulatory particle (PA700)	19	0	94.7	94.7	0.5	0.5	-	-	-	0	94.7	94.7
Genetic information processing	Proteasome	M00337	Complex	Immunoproteasome	16	0	68.8	68.8	0.969	0.969	-	-	-	0	68.8	68.8
Genetic information processing	Proteasome	M00342	Complex	Bacterial proteasome	4	0	0	0	1	1	-	-	-	0	0	0
Genetic information processing	Proteasome	M00343	Complex	Archaeal proteasome	3	0	0	0	1	1	-	-	-	0	0	0
Genetic information processing	Ubiquitin system	M00379	Complex	SCF-MET30 complex	4	1	100	100	0	0	0.146	0.146	0.146	1	100	100
Genetic information processing	Ubiquitin system	M00380	Complex	SCF-BTRC complex	4	1	100	100	0	0	0.146	0.146	0.146	1	100	100
Genetic information processing	Ubiquitin system	M00381	Complex	SCF-SKP2 complex	4	0	75	100	0.5	0	-	-	0.006	0	75	75
Genetic information processing	Ubiquitin system	M00382	Complex	SCF-FBS complex	4	0	75	75	0.25	0.25	-	-	-	0	75	75
Genetic information processing	Ubiquitin system	M00407	Complex	SCF-CDC4 complex	4	1	100	100	0	0	0.146	0.146	0.146	1	100	100
Genetic information processing	Ubiquitin system	M00411	Complex	SCF-GRR1 complex	4	1	100	100	0	0	0.146	0.146	0.146	1	100	100
Genetic information processing	Ubiquitin system	M00383	Complex	ECV complex	5	0	40	60	0.938	0.875	-	-	-	0	40	60
Genetic information processing	Ubiquitin system	M00384	Complex	Cul3-SPOP complex	3	0	66.7	100	0.5	0	-	-	0.05	0	66.7	100
Genetic information processing	Ubiquitin system	M00385	Complex	Cul4-DDB1-DDB2 complex	4	0	75	100	0.875	0	-	-	0.005	0	50	75
Genetic information processing	Ubiquitin system	M00386	Complex	Cul4-DDB1-CSA complex	4	0	75	100	0.75	0	-	-	0.146	0	75	100
Genetic information processing	Ubiquitin system	M00387	Complex	SCF-FBW7 complex	4	0	75	100	0.5	0	-	-	0.131	0	75	100
Genetic information processing	Ubiquitin system	M00388	Complex	ECS complex	5	0	20	20	0.959	0.959	-	-	-	0	20	20
Genetic information processing	Ubiquitin system	M00389	Complex	APC/C complex	12	0	83.3	83.3	0.438	0.438	-	-	-	0	83.3	83.3
Genetic information processing	Protein processing	M00400	Complex	p97-Ufd1-Npl4 complex	3	1	100	100	0	0	0.375	0.375	0.41	1	100	100
Genetic information processing	Protein processing	M00401	Complex	Sec61 complex	3	0	66.7	66.7	0.571	0.571	-	-	-	0	66.7	66.7
Genetic information processing	Protein processing	M00402	Complex	Translocon-associated protein (TRAP) complex	4	0	0	0	1	1	-	-	-	0	0	0
Genetic information processing	Protein processing	M00403	Complex	HRD1/SEL1 ERAD complex	10	0	70	80	0.875	0.75	-	-	-	0	70	80
Genetic information processing	Protein processing	M00404	Complex	COPII complex	5	2	100	100	0	0	0.373	0.193	0.394	2	100	100
Genetic information processing	Protein processing	M00408	Complex	ESCRT-0 complex	2	2	100	100	0	0	0.15	0.123	0.151	2	100	100
Genetic information processing	Protein processing	M00409	Complex	ESCRT-I complex	4	0	50	75	0.8	0.533	-	-	-	0	50	75
Genetic information processing	Protein processing	M00410	Complex	ESCRT-II complex	3	1	100	100	0	0	0.066	0.066	0.093	1	100	100
Genetic information processing	Protein processing	M00412	Complex	ESCRT-III complex	9	0	88.9	88.9	0.501	0.501	-	-	-	0	88.9	88.9
Environmental information processing	Mineral and organic ion transport system	M00185	Complex	Sulfate transport system	4	0	25	75	0.933	0.533	-	-	-	0	25	50
Environmental information processing	Mineral and organic ion transport system	M00189	Complex	Molybdate transport system	3	0	0	0	1	1	-	-	-	0	0	0
Environmental information processing	Mineral and organic ion transport system	M00423	Complex	Molybdate/tungstate transport system	3	0	0	0	1	1	-	-	-	0	0	0
Environmental information processing	Mineral and organic ion transport system	M00186	Complex	Tungstate transport system	3	0	0	0	1	1	-	-	-	0	0	0
Environmental information processing	Mineral and organic ion transport system	M00438	Complex	Nitrate/nitrite transport system	3	0	0	0	1	1	-	-	-	0	0	0
Environmental information processing	Mineral and organic ion transport system	M00321	Complex	Bicarbonate transport system	4	0	0	0	1	1	-	-	-	0	0	0
Environmental information processing	Mineral and organic ion transport system	M00188	Complex	NitT/TauT family transport system	3	0	33.3	33.3	0.857	0.857	-	-	-	0	33.3	33.3
Environmental information processing	Mineral and organic ion transport system	M00435	Complex	Taurine transport system	3	0	0	0	1	1	-	-	-	0	0	0
Environmental information processing	Mineral and organic ion transport system	M00436	Complex	Sulfonate transport system	3	1	100	100	0	0	0.009	0.009	0.009	1	100	100
Environmental information processing	Mineral and organic ion transport system	M00437	Complex	Phthalate transport system	3	0	0	0	1	1	-	-	-	0	0	0
Environmental information processing	Mineral and organic ion transport system	M00190	Complex	Iron(III) transport system	3	0	66.7	66.7	0.571	0.571	-	-	-	0	66.7	66.7
Environmental information processing	Mineral and organic ion transport system	M00191	Complex	Thiamine transport system	3	0	0	0	1	1	-	-	-	0	0	0
Environmental information processing	Mineral and organic ion transport system	M00299	Complex	Spermidine/putrescine transport system	4	1	100	100	0	0	0.059	0.059	0.059	1	100	100
Environmental information processing	Mineral and organic ion transport system	M00300	Complex	Putrescine transport system	4	0	0	0	1	1	-	-	-	0	0	0
Environmental information processing	Mineral and organic ion transport system	M00193	Complex	Putative spermidine/putrescine transport system	4	0	0	0	1	1	-	-	-	0	0	0
Environmental information processing	Mineral and organic ion transport system	M00301	Complex	Mannopine transport system	4	0	0	0	1	1	-	-	-	0	0	0
Environmental information processing	Mineral and organic ion transport system	M00302	Complex	2-Aminoethylphosphonate transport system	4	0	0	0	1	1	-	-	-	0	0	0
Environmental information processing	Mineral and organic ion transport system	M00208	Complex	Glycine betaine/proline transport system	3	1	100	100	0	0	0.139	0.139	0.146	1	100	100
Environmental information processing	Mineral and organic ion transport system	M00209	Complex	Osmoprotectant transport system	3	1	100	100	0	0	0.115	0.115	0.115	1	100	100
Environmental information processing	Mineral and organic ion transport system	M00442	Complex	Putative hydroxymethylpyrimidine transport system	3	0	0	0	1	1	-	-	-	0	0	0
Environmental information processing	Mineral and organic ion transport system	M00192	Complex	Putative thiamine transport system	3	0	0	0	1	1	-	-	-	0	0	0
Environmental information processing	Saccharide, polyol, and lipid transport system	M00194	Complex	Maltose/maltodextrin transport system	4	0	25	25	0.878	0.878	-	-	-	0	25	25
Environmental information processing	Saccharide, polyol, and lipid transport system	M00196	Complex	Raffinose/stachyose/melibiose transport system	4	0	50	50	0.75	0.75	-	-	-	0	75	100
Environmental information processing	Saccharide, polyol, and lipid transport system	M00201	Complex	alpha-Glucoside transport system	3	0	33.3	33.3	0.857	0.857	-	-	-	0	33.3	33.3
Environmental information processing	Saccharide, polyol, and lipid transport system	M00203	Complex	Glucose/arabinose transport system	3	0	0	0	1	1	-	-	-	0	0	0
Environmental information processing	Saccharide, polyol, and lipid transport system	M00605	Complex	Glucose/mannose transport system	4	0	25	50	0.875	0.75	-	-	-	0	25	50
Environmental information processing	Saccharide, polyol, and lipid transport system	M00204	Complex	Trehalose/maltose transport system	4	0	25	25	0.878	0.878	-	-	-	0	25	25
Environmental information processing	Saccharide, polyol, and lipid transport system	M00604	Complex	Trehalose transport system	3	0	0	0	1	1	-	-	-	0	0	0
Environmental information processing	Saccharide, polyol, and lipid transport system	M00205	Complex	N-Acetylglucosamine transport system	3	0	0	0	1	1	-	-	-	0	0	0
Environmental information processing	Saccharide, polyol, and lipid transport system	M00206	Complex	Cellobiose transport system	4	0	25	25	0.875	0.875	-	-	-	0	25	25
Environmental information processing	Saccharide, polyol, and lipid transport system	M00606	Complex	N,N'-Diacetylchitobiose transport system	4	0	25	25	0.875	0.875	-	-	-	0	25	25
Environmental information processing	Saccharide, polyol, and lipid transport system	M00601	Complex	Putative chitobiose transport system	3	0	0	0	1	1	-	-	-	0	0	0
Environmental information processing	Saccharide, polyol, and lipid transport system	M00213	Complex	L-Arabinose transport system	3	0	0	0	1	1	-	-	-	0	0	0
Environmental information processing	Saccharide, polyol, and lipid transport system	M00199	Complex	L-Arabinose/lactose transport system	3	0	0	0	1	1	-	-	-	0	0	0
Environmental information processing	Saccharide, polyol, and lipid transport system	M00202	Complex	Oligogalacturonide transport system	3	0	0	0	1	1	-	-	-	0	0	0
Environmental information processing	Saccharide, polyol, and lipid transport system	M00600	Complex	alpha-1,4-Digalacturonate transport system	3	0	0	0	1	1	-	-	-	0	0	0
Environmental information processing	Saccharide, polyol, and lipid transport system	M00603	Complex	Putative aldouronate transport system	3	1	100	100	0	0	0.008	0.008	0.015	1	100	100
Environmental information processing	Saccharide, polyol, and lipid transport system	M00214	Complex	Methyl-galactoside transport system	3	0	0	0	1	1	-	-	-	0	0	0
Environmental information processing	Saccharide, polyol, and lipid transport system	M00215	Complex	D-Xylose transport system	3	0	0	0	1	1	-	-	-	0	0	0
Environmental information processing	Saccharide, polyol, and lipid transport system	M00619	Complex	Xylobiose transport system	3	0	0	0	1	1	-	-	-	0	0	0
Environmental information processing	Saccharide, polyol, and lipid transport system	M00216	Complex	Multiple sugar transport system	3	0	0	0	1	1	-	-	-	0	0	0
Environmental information processing	Saccharide, polyol, and lipid transport system	M00217	Complex	D-Allose transport system	3	0	0	0	1	1	-	-	-	0	0	0
Environmental information processing	Saccharide, polyol, and lipid transport system	M00218	Complex	Fructose transport system	3	0	0	0	1	1	-	-	-	0	33.3	33.3
Environmental information processing	Saccharide, polyol, and lipid transport system	M00219	Complex	AI-2 transport system	4	0	0	0	1	1	-	-	-	0	0	0
Environmental information processing	Saccharide, polyol, and lipid transport system	M00220	Complex	Rhamnose transport system	4	0	0	0	1	1	-	-	-	0	0	0
Environmental information processing	Saccharide, polyol, and lipid transport system	M00212	Complex	Ribose transport system	3	1	100	100	0	0	0.007	0.007	0.007	1	100	100
Environmental information processing	Saccharide, polyol, and lipid transport system	M00590	Complex	Erythritol transport system	3	0	0	0	1	1	-	-	-	0	0	0
Environmental information processing	Saccharide, polyol, and lipid transport system	M00591	Complex	Putative xylitol transport system	3	0	0	0	1	1	-	-	-	0	0	0
Environmental information processing	Saccharide, polyol, and lipid transport system	M00592	Complex	Inositol transport system	3	0	0	0	1	1	-	-	-	0	0	0
Environmental information processing	Saccharide, polyol, and lipid transport system	M00593	Complex	Inositol transport system	3	0	0	0	1	1	-	-	-	0	0	0
Environmental information processing	Saccharide, polyol, and lipid transport system	M00599	Complex	Inositol-phosphate transport system	4	0	0	0	1	1	-	-	-	0	0	0
Environmental information processing	Saccharide, polyol, and lipid transport system	M00197	Complex	Putative fructooligosaccharide transport system	4	0	25	25	0.875	0.875	-	-	-	0	25	25
Environmental information processing	Saccharide, polyol, and lipid transport system	M00607	Complex	Glycerol transport system	5	0	0	0	1	1	-	-	-	0	0	0
Environmental information processing	Saccharide, polyol, and lipid transport system	M00198	Complex	Putative sn-glycerol-phosphate transport system	4	1	100	100	0	0	0.02	0.02	0.02	1	100	100
Environmental information processing	Saccharide, polyol, and lipid transport system	M00200	Complex	Putative sorbitol/mannitol transport system	4	0	25	25	0.878	0.878	-	-	-	0	25	25
Environmental information processing	Saccharide, polyol, and lipid transport system	M00602	Complex	Arabinosaccharide transport system	4	0	25	25	0.875	0.875	-	-	-	0	25	25
Environmental information processing	Saccharide, polyol, and lipid transport system	M00669	Complex	gamma-Hexachlorocyclohexane transport system	4	0	50	50	0.938	0.938	-	-	-	0	50	50
Environmental information processing	Saccharide, polyol, and lipid transport system	M00210	Complex	Phospholipid transport system	5	0	40	40	0.969	0.969	-	-	-	0	40	40
Environmental information processing	Saccharide, polyol, and lipid transport system	M00670	Complex	Mce transport system	4	0	50	50	0.938	0.938	-	-	-	0	50	50
Environmental information processing	Saccharide, polyol, and lipid transport system	M00491	Complex	arabinogalactan oligomer/maltooligosaccharide transport system	4	1	100	100	0	0	0.045	0.045	0.045	1	100	100
Environmental information processing	Saccharide, polyol, and lipid transport system	M00207	Complex	Putative multiple sugar transport system	4	1	100	100	0	0	0.067	0.067	0.086	1	100	100
Environmental information processing	Saccharide, polyol, and lipid transport system	M00221	Complex	Putative simple sugar transport system	3	0	66.7	66.7	0.571	0.571	-	-	-	0	66.7	66.7
Environmental information processing	Saccharide, polyol, and lipid transport system	M00211	Complex	Putative ABC transport system	2	1	100	100	0	0	0.174	0.174	0.174	1	100	100
Environmental information processing	Phosphate and amino acid transport system	M00222	Complex	Phosphate transport system	4	1	100	100	0	0	0.123	0.123	0.137	1	100	100
Environmental information processing	Phosphate and amino acid transport system	M00223	Complex	Phosphonate transport system	3	1	100	100	0	0	0.148	0.148	0.148	1	100	100
Environmental information processing	Phosphate and amino acid transport system	M00225	Complex	Lysine/arginine/ornithine transport system	4	0	0	0	1	1	-	-	-	0	0	0
Environmental information processing	Phosphate and amino acid transport system	M00226	Complex	Histidine transport system	4	0	0	0	1	1	-	-	-	0	0	0
Environmental information processing	Phosphate and amino acid transport system	M00227	Complex	Glutamine transport system	3	0	0	0	1	1	-	-	-	0	0	0
Environmental information processing	Phosphate and amino acid transport system	M00229	Complex	Arginine transport system	4	0	0	0	1	1	-	-	-	0	0	0
Environmental information processing	Phosphate and amino acid transport system	M00230	Complex	Glutamate/aspartate transport system	4	0	25	50	0.933	0.8	-	-	-	0	25	25
Environmental information processing	Phosphate and amino acid transport system	M00231	Complex	Octopine/nopaline transport system	4	0	0	0	1	1	-	-	-	0	0	0
Environmental information processing	Phosphate and amino acid transport system	M00232	Complex	General L-amino acid transport system	4	0	25	25	0.933	0.933	-	-	-	0	25	50
Environmental information processing	Phosphate and amino acid transport system	M00233	Complex	Glutamate transport system	4	0	25	25	0.933	0.933	-	-	-	0	25	25
Environmental information processing	Phosphate and amino acid transport system	M00234	Complex	Cystine transport system	3	1	100	100	0	0	0.029	0.029	0.029	1	100	100
Environmental information processing	Phosphate and amino acid transport system	M00585	Complex	L-Cystine transport system	5	0	0	0	1	1	-	-	-	0	0	0
Environmental information processing	Phosphate and amino acid transport system	M00235	Complex	Arginine/ornithine transport system	4	0	0	0	1	1	-	-	-	0	0	0
Environmental information processing	Phosphate and amino acid transport system	M00587	Complex	Arginine/lysine/histidine/glutamine transport system	2	0	0	0	1	1	-	-	-	0	0	0
Environmental information processing	Phosphate and amino acid transport system	M00589	Complex	Putative lysine transport system	3	0	66.7	66.7	0.571	0.571	-	-	-	1	100	100
Environmental information processing	Phosphate and amino acid transport system	M00237	Complex	Branched-chain amino acid transport system	5	1	100	100	0	0	0.04	0.04	0.05	1	100	100
Environmental information processing	Phosphate and amino acid transport system	M00322	Complex	Neutral amino acid transport system	5	0	0	0	1	1	-	-	-	0	0	0
Environmental information processing	Phosphate and amino acid transport system	M00323	Complex	Urea transport system	5	0	20	40	0.968	0.903	-	-	-	0	20	40
Environmental information processing	Phosphate and amino acid transport system	M00238	Complex	D-Methionine transport system	3	1	100	100	0	0	0.121	0.121	0.121	1	100	100
Environmental information processing	Phosphate and amino acid transport system	M00228	Complex	Putative glutamine transport system	3	1	100	100	0	0	0.06	0.06	0.06	1	100	100
Environmental information processing	Phosphate and amino acid transport system	M00586	Complex	Putative amino-acid transport system	3	0	66.7	66.7	0.571	0.571	-	-	-	0	66.7	66.7
Environmental information processing	Phosphate and amino acid transport system	M00236	Complex	Putative polar amino acid transport system	3	2	100	100	0	0	0.68	0.672	0.808	1	100	100
Environmental information processing	Peptide and nickel transport system	M00439	Complex	Oligopeptide transport system	5	1	100	100	0	0	0.162	0.162	0.177	1	100	100
Environmental information processing	Peptide and nickel transport system	M00324	Complex	Dipeptide transport system	5	0	20	20	0.968	0.968	-	-	-	0	0	0
Environmental information processing	Peptide and nickel transport system	M00566	Complex	Dipeptide transport system, Firmicutes	4	0	0	0	1	1	-	-	-	0	0	0
Environmental information processing	Peptide and nickel transport system	M00739	Complex	Cationic peptide transport system	5	0	0	0	1	1	-	-	-	0	0	0
Environmental information processing	Peptide and nickel transport system	M00440	Complex	Nickel transport system	5	0	0	0	1	1	-	-	-	0	0	0
Environmental information processing	Peptide and nickel transport system	M00348	Complex	Glutathione transport system	4	0	25	25	0.933	0.933	-	-	-	0	0	0
Environmental information processing	Peptide and nickel transport system	M00239	Complex	Peptides/nickel transport system	5	2	100	100	0	0	0.025	0.021	0.036	1	100	100
Environmental information processing	Peptide and nickel transport system	M00349	Complex	Microcin C transport system	4	0	50	50	0.8	0.8	-	-	-	0	50	50
Environmental information processing	Metallic cation, iron-siderophore and vitamin B12 transport system	M00240	Complex	Iron complex transport system	3	1	100	100	0	0	0.027	0.027	0.063	1	100	100
Environmental information processing	Metallic cation, iron-siderophore and vitamin B12 transport system	M00241	Complex	Vitamin B12 transport system	3	0	0	0	1	1	-	-	-	0	0	0
Environmental information processing	Metallic cation, iron-siderophore and vitamin B12 transport system	M00316	Complex	Manganese transport system	3	0	0	0	1	1	-	-	-	0	0	0
Environmental information processing	Metallic cation, iron-siderophore and vitamin B12 transport system	M00242	Complex	Zinc transport system	3	1	100	100	0	0	0.018	0.018	0.018	1	100	100
Environmental information processing	Metallic cation, iron-siderophore and vitamin B12 transport system	M00318	Complex	Iron/zinc/manganese/copper transport system	3	0	0	0	1	1	-	-	-	0	0	0
Environmental information processing	Metallic cation, iron-siderophore and vitamin B12 transport system	M00317	Complex	Manganese/iron transport system	4	0	25	25	0.933	0.933	-	-	-	0	0	0
Environmental information processing	Metallic cation, iron-siderophore and vitamin B12 transport system	M00791	Complex	Manganese/zinc transport system	3	0	33.3	33.3	0.857	0.857	-	-	-	0	33.3	33.3
Environmental information processing	Metallic cation, iron-siderophore and vitamin B12 transport system	M00792	Complex	Manganese/zinc transport system	3	1	100	100	0	0	0.05	0.05	0.05	1	100	100
Environmental information processing	Metallic cation, iron-siderophore and vitamin B12 transport system	M00319	Complex	Manganese/zinc/iron transport system	4	0	25	25	0.933	0.933	-	-	-	0	0	0
Environmental information processing	Metallic cation, iron-siderophore and vitamin B12 transport system	M00243	Complex	Manganese/iron transport system	3	0	0	0	1	1	-	-	-	0	0	0
Environmental information processing	Metallic cation, iron-siderophore and vitamin B12 transport system	M00245	Complex	Cobalt/nickel transport system	4	0	0	0	1	1	-	-	-	0	0	0
Environmental information processing	Metallic cation, iron-siderophore and vitamin B12 transport system	M00246	Complex	Nickel transport system	4	0	0	0	1	1	-	-	-	0	0	0
Environmental information processing	Metallic cation, iron-siderophore and vitamin B12 transport system	M00581	Complex	Biotin transport system	3	0	33.3	33.3	0.8	0.8	-	-	-	0	33.3	33.3
Environmental information processing	Metallic cation, iron-siderophore and vitamin B12 transport system	M00582	Complex	Energy-coupling factor transport system	4	4	100	100	0	0	0.306	0.306	0.306	4	100	100
Environmental information processing	Metallic cation, iron-siderophore and vitamin B12 transport system	M00244	Complex	Putative zinc/manganese transport system	3	1	100	100	0	0	0.171	0.171	0.171	1	100	100
Environmental information processing	Metallic cation, iron-siderophore and vitamin B12 transport system	M00247	Complex	Putative ABC transport system	3	1	100	100	0	0	0.094	0.094	0.094	1	100	100
Environmental information processing	ABC-2 type and other transport systems	M00298	Complex	Multidrug/hemolysin transport system	2	1	100	100	0	0	0.016	0.016	0.016	1	100	100
Environmental information processing	ABC-2 type and other transport systems	M00249	Complex	Capsular polysaccharide transport system	3	0	0	0	1	1	-	-	-	0	0	0
Environmental information processing	ABC-2 type and other transport systems	M00250	Complex	Lipopolysaccharide transport system	2	0	0	0	1	1	-	-	-	0	0	0
Environmental information processing	ABC-2 type and other transport systems	M00320	Complex	Lipopolysaccharide export system	3	0	33.3	33.3	0.857	0.857	-	-	-	0	33.3	33.3
Environmental information processing	ABC-2 type and other transport systems	M00251	Complex	Teichoic acid transport system	2	1	100	100	0	0	0.122	0.122	0.122	1	100	100
Environmental information processing	ABC-2 type and other transport systems	M00252	Complex	Lipooligosaccharide transport system	2	0	0	0	1	1	-	-	-	0	0	0
Environmental information processing	ABC-2 type and other transport systems	M00253	Complex	Sodium transport system	2	0	0	0	1	1	-	-	-	0	0	0
Environmental information processing	ABC-2 type and other transport systems	M00813	Complex	Lantibiotic transport system	3	0	0	0	1	1	-	-	-	0	0	0
Environmental information processing	ABC-2 type and other transport systems	M00817	Complex	Lantibiotic transport system	3	0	0	0	1	1	-	-	-	0	33.3	33.3
Environmental information processing	ABC-2 type and other transport systems	M00762	Complex	Copper-processing system	2	0	0	0	1	1	-	-	-	0	0	0
Environmental information processing	ABC-2 type and other transport systems	M00583	Complex	Putative peptide transport system	2	0	0	0	1	1	-	-	-	0	0	0
Environmental information processing	ABC-2 type and other transport systems	M00257	Complex	Hemin transport system	2	0	0	0	1	1	-	-	-	0	0	0
Environmental information processing	ABC-2 type and other transport systems	M00634	Complex	Oleandomycin transport system	2	0	0	0	1	1	-	-	-	0	0	0
Environmental information processing	ABC-2 type and other transport systems	M00747	Complex	Bacitracin transport system	2	0	0	0	1	1	-	-	-	0	0	0
Environmental information processing	ABC-2 type and other transport systems	M00314	Complex	Bacitracin transport system	2	0	50	50	0.889	0.889	-	-	-	0	0	0
Environmental information processing	ABC-2 type and other transport systems	M00731	Complex	Bacitracin transport system	2	0	0	0	1	1	-	-	-	0	0	0
Environmental information processing	ABC-2 type and other transport systems	M00732	Complex	Cationic antimicrobial peptide transport system	2	0	0	0	1	1	-	-	-	0	0	0
Environmental information processing	ABC-2 type and other transport systems	M00224	Complex	Fluoroquinolone transport system	3	0	0	0	1	1	-	-	-	0	0	0
Environmental information processing	ABC-2 type and other transport systems	M00255	Complex	Lipoprotein-releasing system	2	0	50	50	0.667	0.667	-	-	-	0	50	50
Environmental information processing	ABC-2 type and other transport systems	M00584	Complex	Acetoin utilization transport system	4	0	0	0	1	1	-	-	-	0	0	0
Environmental information processing	ABC-2 type and other transport systems	M00259	Complex	Heme transport system	3	0	0	0	1	1	-	-	-	0	0	0
Environmental information processing	ABC-2 type and other transport systems	M00256	Complex	Cell division transport system	2	1	100	100	0	0	0.062	0.062	0.062	1	100	100
Environmental information processing	ABC-2 type and other transport systems	M00315	Complex	Uncharacterized ABC transport system	2	0	0	0	1	1	-	-	-	0	0	0
Environmental information processing	ABC-2 type and other transport systems	M00258	Complex	Putative ABC transport system	2	2	100	100	0	0	0.55	0.546	0.55	2	100	100
Environmental information processing	ABC-2 type and other transport systems	M00254	Complex	ABC-2 type transport system	2	4	100	100	0	0	0.796	0.773	0.803	2	100	100
Environmental information processing	Drug efflux transporter/pump	M00635	Complex	Tetracycline resistance, TetAB(46) transporter	2	0	0	0	1	1	-	-	-	0	0	0
Environmental information processing	Drug efflux transporter/pump	M00720	Complex	Multidrug resistance, efflux pump VexEF-TolC	3	0	33.3	33.3	0.75	0.75	-	-	-	0	33.3	33.3
Environmental information processing	Drug efflux transporter/pump	M00821	Complex	Multidrug resistance, efflux pump TriABC-TolC	4	0	25	25	0.875	0.875	-	-	-	0	25	25
Environmental information processing	Drug efflux transporter/pump	M00822	Complex	Multidrug resistance, efflux pump MexMN-OprM	3	0	33.3	33.3	0.753	0.753	-	-	-	0	33.3	33.3
Environmental information processing	Drug efflux transporter/pump	M00706	Complex	Multidrug resistance, EfrAB transporter	2	0	0	0	1	1	-	-	-	0	50	50
Environmental information processing	Drug efflux transporter/pump	M00707	Complex	Multidrug resistance, MdlAB/SmdAB transporter	2	1	100	100	0	0	0.036	0.036	0.036	1	100	100
Environmental information processing	Drug efflux transporter/pump	M00708	Complex	Multidrug resistance, PatAB transporter	2	1	100	100	0	0	0.136	0.136	0.136	1	100	100
Environmental information processing	Drug efflux transporter/pump	M00710	Complex	Multidrug resistance, efflux pump EbrAB	2	0	0	0	1	1	-	-	-	0	0	0
Environmental information processing	Drug efflux transporter/pump	M00711	Complex	Multidrug resistance, efflux pump MdtIJ	2	0	0	0	1	1	-	-	-	0	0	0
Environmental information processing	Drug efflux transporter/pump	M00712	Complex	Multidrug resistance, efflux pump YkkCD	2	1	100	100	0	0	0.117	0.117	0.117	1	100	100
Environmental information processing	Phosphotransferase system (PTS)	M00265	Complex	PTS system, glucose-specific II component	3	0	33.3	33.3	0.751	0.751	-	-	-	0	33.3	33.3
Environmental information processing	Phosphotransferase system (PTS)	M00809	Complex	PTS system, glucose-specific II component	3	1	100	100	0	0	0.004	0.004	0.004	0	0	0
Environmental information processing	Phosphotransferase system (PTS)	M00267	Complex	PTS system, N-acetylglucosamine-specific II component	3	1	100	100	0	0	0.052	0.052	0.052	1	100	100
Environmental information processing	Phosphotransferase system (PTS)	M00266	Complex	PTS system, maltose/glucose-specific II component	3	1	100	100	0	0	0.023	0.023	0.023	1	100	100
Environmental information processing	Phosphotransferase system (PTS)	M00806	Complex	PTS system, maltose-specific II component	3	1	100	100	0	0	0.004	0.004	0.004	0	33.3	33.3
Environmental information processing	Phosphotransferase system (PTS)	M00282	Complex	PTS system, D-glucosamine-specific II component	3	0	0	0	1	1	-	-	-	0	0	0
Environmental information processing	Phosphotransferase system (PTS)	M00269	Complex	PTS system, sucrose-specific II component	3	1	100	100	0	0	0.093	0.093	0.093	1	100	100
Environmental information processing	Phosphotransferase system (PTS)	M00271	Complex	PTS system, beta-glucoside-specific II component	3	4	100	100	0	0	0.376	0.36	0.376	1	100	100
Environmental information processing	Phosphotransferase system (PTS)	M00272	Complex	PTS system, beta-glucoside (arbutin/salicin/cellobiose)-specific II component	3	1	100	100	0	0	0.03	0.03	0.03	1	100	100
Environmental information processing	Phosphotransferase system (PTS)	M00270	Complex	PTS system, trehalose-specific II component	3	1	100	100	0	0	0.01	0.01	0.01	0	33.3	33.3
Environmental information processing	Phosphotransferase system (PTS)	M00303	Complex	PTS system, N-acetylmuramic acid-specific II component	3	0	33.3	33.3	0.751	0.751	-	-	-	0	33.3	33.3
Environmental information processing	Phosphotransferase system (PTS)	M00268	Complex	PTS system, alpha-glucoside-specific II component	3	0	33.3	33.3	0.751	0.751	-	-	-	0	33.3	33.3
Environmental information processing	Phosphotransferase system (PTS)	M00273	Complex	PTS system, fructose-specific II component	3	1	100	100	0	0	0.15	0.15	0.15	1	100	100
Environmental information processing	Phosphotransferase system (PTS)	M00306	Complex	PTS system, fructose-specific II-like component	3	0	0	0	1	1	-	-	-	0	0	0
Environmental information processing	Phosphotransferase system (PTS)	M00274	Complex	PTS system, mannitol-specific II component	3	4	100	100	0	0	0.052	0.026	0.052	1	100	100
Environmental information processing	Phosphotransferase system (PTS)	M00305	Complex	PTS system, 2-O-A-mannosyl-D-glycerate-specific II component	3	0	0	0	1	1	-	-	-	0	0	0
Environmental information processing	Phosphotransferase system (PTS)	M00281	Complex	PTS system, lactose-specific II component	3	0	0	0	1	1	-	-	-	0	0	0
Environmental information processing	Phosphotransferase system (PTS)	M00275	Complex	PTS system, cellobiose-specific II component	3	1	100	100	0	0	0.293	0.293	0.293	1	100	100
Environmental information processing	Phosphotransferase system (PTS)	M00280	Complex	PTS system, glucitol/sorbitol-specific II component	3	0	0	0	1	1	-	-	-	0	0	0
Environmental information processing	Phosphotransferase system (PTS)	M00279	Complex	PTS system, galactitol-specific II component	3	0	0	0	1	1	-	-	-	0	0	0
Environmental information processing	Phosphotransferase system (PTS)	M00807	Complex	PTS system, galactose-specific II component	3	0	0	0	1	1	-	-	-	0	0	0
Environmental information processing	Phosphotransferase system (PTS)	M00276	Complex	PTS system, mannose-specific II component	4	1	100	100	0	0	0.272	0.272	0.281	1	100	100
Environmental information processing	Phosphotransferase system (PTS)	M00764	Complex	PTS system, fructoselysine/glucoselysine-specific II component	4	0	0	0	1	1	-	-	-	0	0	0
Environmental information processing	Phosphotransferase system (PTS)	M00304	Complex	PTS system, fructose-specific II component	4	0	25	25	0.933	0.933	-	-	-	0	25	25
Environmental information processing	Phosphotransferase system (PTS)	M00278	Complex	PTS system, sorbose-specific II component	4	0	0	0	1	1	-	-	-	0	0	0
Environmental information processing	Phosphotransferase system (PTS)	M00277	Complex	PTS system, N-acetylgalactosamine-specific II component	4	0	50	50	0.774	0.774	-	-	-	0	50	50
Environmental information processing	Phosphotransferase system (PTS)	M00287	Complex	PTS system, galactosamine-specific II component	4	0	25	25	0.903	0.903	-	-	-	0	25	25
Environmental information processing	Phosphotransferase system (PTS)	M00610	Complex	PTS system, D-glucosaminate-specific II component	4	0	0	0	1	1	-	-	-	0	0	0
Environmental information processing	Phosphotransferase system (PTS)	M00283	Complex	PTS system, ascorbate-specific II component	3	0	66.7	100	0.762	0	-	-	0.016	0	66.7	66.7
Environmental information processing	Bacterial secretion system	M00325	Complex	alpha-Hemolysin/cyclolysin transport system	3	0	33.3	33.3	0.938	0.938	-	-	-	0	33.3	33.3
Environmental information processing	Bacterial secretion system	M00326	Complex	RTX toxin transport system	4	0	25	25	0.875	0.875	-	-	-	0	25	25
Environmental information processing	Bacterial secretion system	M00327	Complex	S-Layer protein transport system	3	0	0	0	1	1	-	-	-	0	0	0
Environmental information processing	Bacterial secretion system	M00328	Complex	Hemophore/metalloprotease transport system	3	0	0	0	1	1	-	-	-	0	0	0
Environmental information processing	Bacterial secretion system	M00329	Complex	Multiple protein transport system	2	0	0	0	1	1	-	-	-	0	0	0
Environmental information processing	Bacterial secretion system	M00330	Complex	Adhesin protein transport system	3	0	33.3	33.3	0.857	0.857	-	-	-	0	33.3	33.3
Environmental information processing	Bacterial secretion system	M00571	Complex	AlgE-type Mannuronan C-5-Epimerase transport system	3	0	33.3	33.3	0.75	0.75	-	-	-	0	33.3	33.3
Environmental information processing	Bacterial secretion system	M00339	Complex	RaxAB-RaxC type I secretion system	3	0	33.3	33.3	0.75	0.75	-	-	-	0	33.3	33.3
Environmental information processing	Bacterial secretion system	M00331	Complex	Type II general secretion pathway	12	0	8.3	16.7	1	0.999	-	-	-	0	8.3	16.7
Environmental information processing	Bacterial secretion system	M00332	Complex	Type III secretion system	9	0	0	0	1	1	-	-	-	0	0	0
Environmental information processing	Bacterial secretion system	M00333	Complex	Type IV secretion system	6	0	16.7	16.7	0.992	0.992	-	-	-	0	16.7	16.7
Environmental information processing	Bacterial secretion system	M00334	Complex	Type VI secretion system	13	0	0	0	1	1	-	-	-	0	7.7	7.7
Environmental information processing	Bacterial secretion system	M00335	Complex	Sec (secretion) system	8..9	0	87.5	87.5	0.378	0.378	-	-	-	0	87.5	87.5
Environmental information processing	Bacterial secretion system	M00336	Complex	Twin-arginine translocation (Tat) system	2	1	100	100	0	0	0.009	0.009	0.017	1	100	100
Environmental information processing	Bacterial secretion system	M00429	Complex	Competence-related DNA transformation transporter	8	2	100	100	0	0	0.021	0.021	0.021	2	100	100
Metabolism	Aminoacyl tRNA	M00360	FuncSet	Aminoacyl-tRNA biosynthesis, prokaryotes	18	3	100	100	0	0	0.379	0.233	0.496	3	100	100
Metabolism	Aminoacyl tRNA	M00359	FuncSet	Aminoacyl-tRNA biosynthesis, eukaryotes	20	2	100	100	0	0	0.289	0.233	0.496	2	100	100
Metabolism	Nucleotide sugar	M00362	FuncSet	Nucleotide sugar biosynthesis, prokaryotes	7	0	85.7	100	0.5	0	-	-	0.15	0	85.7	100
Metabolism	Nucleotide sugar	M00361	FuncSet	Nucleotide sugar biosynthesis, eukaryotes	6	1	100	100	0	0	0.088	0.088	0.722	1	100	100
Environmental information processing	Two-component regulatory system	M00434	FuncSet	PhoR-PhoB (phosphate starvation response) two-component regulatory system	2	2	100	100	0	0	0.11	0.105	0.126	1	100	100
Environmental information processing	Two-component regulatory system	M00443	FuncSet	SenX3-RegX3 (phosphate starvation response) two-component regulatory system	2	0	50	50	0.667	0.667	-	-	-	0	0	0
Environmental information processing	Two-component regulatory system	M00444	FuncSet	PhoQ-PhoP (magnesium transport) two-component regulatory system	2	0	0	0	1	1	-	-	-	0	0	0
Environmental information processing	Two-component regulatory system	M00445	FuncSet	EnvZ-OmpR (osmotic stress response) two-component regulatory system	2	0	50	50	0.889	0.889	-	-	-	0	0	0
Environmental information processing	Two-component regulatory system	M00446	FuncSet	RstB-RstA two-component regulatory system	2	0	50	50	0.667	0.667	-	-	-	0	50	50
Environmental information processing	Two-component regulatory system	M00447	FuncSet	CpxA-CpxR (envelope stress response) two-component regulatory system	2	0	50	50	0.889	0.889	-	-	-	0	50	50
Environmental information processing	Two-component regulatory system	M00448	FuncSet	CssS-CssR (secretion stress response) two-component regulatory system	2	0	0	0	1	1	-	-	-	0	0	0
Environmental information processing	Two-component regulatory system	M00449	FuncSet	CreC-CreB (phosphate regulation) two-component regulatory system	2	0	0	0	1	1	-	-	-	0	0	0
Environmental information processing	Two-component regulatory system	M00450	FuncSet	BaeS-BaeR (envelope stress response) two-component regulatory system	2	0	0	0	1	1	-	-	-	0	0	0
Environmental information processing	Two-component regulatory system	M00451	FuncSet	BasS-BasR (antimicrobial peptide resistance) two-component regulatory system	2	0	0	0	1	1	-	-	-	0	0	0
Environmental information processing	Two-component regulatory system	M00452	FuncSet	CusS-CusR (copper tolerance) two-component regulatory system	2	0	50	50	0.8	0.8	-	-	-	0	50	50
Environmental information processing	Two-component regulatory system	M00453	FuncSet	QseC-QseB (quorum sensing) two-component regulatory system	2	0	50	50	0.667	0.667	-	-	-	0	50	50
Environmental information processing	Two-component regulatory system	M00454	FuncSet	KdpD-KdpE (potassium transport) two-component regulatory system	2	0	50	50	0.667	0.667	-	-	-	0	50	50
Environmental information processing	Two-component regulatory system	M00455	FuncSet	TorS-TorR (TMAO respiration) two-component regulatory system	2	0	50	50	0.667	0.667	-	-	-	0	0	0
Environmental information processing	Two-component regulatory system	M00456	FuncSet	ArcB-ArcA (anoxic redox control) two-component regulatory system	2	0	50	50	0.667	0.667	-	-	-	0	0	0
Environmental information processing	Two-component regulatory system	M00457	FuncSet	TctE-TctD (tricarboxylic acid transport) two-component regulatory system	2	0	0	0	1	1	-	-	-	0	0	0
Environmental information processing	Two-component regulatory system	M00458	FuncSet	ResE-ResD (aerobic and anaerobic respiration) two-component regulatory system	2	0	50	50	0.667	0.667	-	-	-	0	0	0
Environmental information processing	Two-component regulatory system	M00459	FuncSet	VicK-VicR (cell wall metabolism) two-component regulatory system	2	1	100	100	0	0	0.222	0.222	0.222	1	100	100
Environmental information processing	Two-component regulatory system	M00460	FuncSet	MprB-MprA (maintenance of persistent infection) two-component regulatory system	2	0	50	50	0.667	0.667	-	-	-	0	0	0
Environmental information processing	Two-component regulatory system	M00461	FuncSet	MtrB-MtrA (osmotic stress response) two-component regulatory system	2	0	50	50	0.667	0.667	-	-	-	0	0	0
Environmental information processing	Two-component regulatory system	M00462	FuncSet	PrrB-PrrA (intracellular multiplication) two-component regulatory system	2	0	0	0	1	1	-	-	-	0	0	0
Environmental information processing	Two-component regulatory system	M00463	FuncSet	TrcS-TrcR two-component regulatory system	2	0	0	0	1	1	-	-	-	0	0	0
Environmental information processing	Two-component regulatory system	M00464	FuncSet	NrsS-NrsR (nickel tolerance) two-component regulatory system	2	0	0	0	1	1	-	-	-	0	0	0
Environmental information processing	Two-component regulatory system	M00465	FuncSet	ManS-ManR (manganese homeostasis) two-component regulatory system	2	0	0	0	1	1	-	-	-	0	0	0
Environmental information processing	Two-component regulatory system	M00466	FuncSet	NblS-NblR (photosynthesis) two-component regulatory system	2	0	0	0	1	1	-	-	-	0	0	0
Environmental information processing	Two-component regulatory system	M00467	FuncSet	SasA-RpaAB (circadian timing mediating) two-component regulatory system	3	0	33.3	33.3	0.857	0.857	-	-	-	0	33.3	33.3
Environmental information processing	Two-component regulatory system	M00468	FuncSet	SaeS-SaeR (staphylococcal virulence regulation) two-component regulatory system	2	0	50	50	0.667	0.667	-	-	-	0	0	0
Environmental information processing	Two-component regulatory system	M00469	FuncSet	BceS-BceR (bacitracin transport) two-component regulatory system	2	0	50	50	0.8	0.8	-	-	-	0	0	0
Environmental information processing	Two-component regulatory system	M00470	FuncSet	YxdK-YxdJ (antimicrobial peptide response) two-component regulatory system	2	0	0	0	1	1	-	-	-	0	0	0
Environmental information processing	Two-component regulatory system	M00471	FuncSet	NarX-NarL (nitrate respiration) two-component regulatory system	2	0	0	0	1	1	-	-	-	0	0	0
Environmental information processing	Two-component regulatory system	M00472	FuncSet	NarQ-NarP (nitrate respiration) two-component regulatory system	2	0	0	0	1	1	-	-	-	0	0	0
Environmental information processing	Two-component regulatory system	M00473	FuncSet	UhpB-UhpA (hexose phosphates uptake) two-component regulatory system	2	0	0	0	1	1	-	-	-	0	0	0
Environmental information processing	Two-component regulatory system	M00474	FuncSet	RcsC-RcsD-RcsB (capsule synthesis) two-component regulatory system	3	0	0	0	1	1	-	-	-	0	0	0
Environmental information processing	Two-component regulatory system	M00475	FuncSet	BarA-UvrY (central carbon metabolism) two-component regulatory system	2	0	50	50	0.667	0.667	-	-	-	0	50	50
Environmental information processing	Two-component regulatory system	M00476	FuncSet	ComP-ComA (competence) two-component regulatory system	2	0	0	0	1	1	-	-	-	0	0	0
Environmental information processing	Two-component regulatory system	M00477	FuncSet	EvgS-EvgA (acid and drug tolerance) two-component regulatory system	2	0	50	50	0.571	0.571	-	-	-	0	50	50
Environmental information processing	Two-component regulatory system	M00478	FuncSet	DegS-DegU (multicellular behavior control) two-component regulatory system	2	0	0	0	1	1	-	-	-	0	0	0
Environmental information processing	Two-component regulatory system	M00479	FuncSet	DesK-DesR (membrane lipid fluidity regulation) two-component regulatory system	2	0	50	50	0.667	0.667	-	-	-	0	50	50
Environmental information processing	Two-component regulatory system	M00480	FuncSet	VraS-VraR (cell-wall peptidoglycan synthesis) two-component regulatory system	2	0	0	0	1	1	-	-	-	0	0	0
Environmental information processing	Two-component regulatory system	M00481	FuncSet	LiaS-LiaR (cell wall stress response) two-component regulatory system	2	1	100	100	0	0	0.055	0.055	0.055	1	100	100
Environmental information processing	Two-component regulatory system	M00482	FuncSet	DevS-DevR (redox response) two-component regulatory system	2	0	0	0	1	1	-	-	-	0	0	0
Environmental information processing	Two-component regulatory system	M00483	FuncSet	NreB-NreC (dissimilatory nitrate/nitrite reduction) two-component regulatory system	2	0	0	0	1	1	-	-	-	0	0	0
Environmental information processing	Two-component regulatory system	M00484	FuncSet	YdfH-YdfI two-component regulatory system	2	0	0	0	1	1	-	-	-	0	0	0
Environmental information processing	Two-component regulatory system	M00485	FuncSet	KinABCDE-Spo0FA (sporulation control) two-component regulatory system	7	0	0	0	1	1	-	-	-	0	0	0
Environmental information processing	Two-component regulatory system	M00486	FuncSet	CitA-CitB (citrate fermentation) two-component regulatory system	2	0	0	0	1	1	-	-	-	0	0	0
Environmental information processing	Two-component regulatory system	M00487	FuncSet	CitS-CitT (magnesium-citrate transport) two-component regulatory system	2	0	0	0	1	1	-	-	-	0	0	0
Environmental information processing	Two-component regulatory system	M00488	FuncSet	DcuS-DcuR (C4-dicarboxylate metabolism) two-component regulatory system	2	0	0	0	1	1	-	-	-	0	0	0
Environmental information processing	Two-component regulatory system	M00489	FuncSet	DctS-DctR (C4-dicarboxylate transport) two-component regulatory system	2	0	0	0	1	1	-	-	-	0	0	0
Environmental information processing	Two-component regulatory system	M00490	FuncSet	MalK-MalR (malate transport) two-component regulatory system	2	0	0	0	1	1	-	-	-	0	0	0
Environmental information processing	Two-component regulatory system	M00492	FuncSet	LytS-LytR two-component regulatory system	2	0	50	50	0.667	0.667	-	-	-	0	50	50
Environmental information processing	Two-component regulatory system	M00493	FuncSet	AlgZ-AlgR (alginate production) two-component regulatory system	2	0	0	0	1	1	-	-	-	0	0	0
Environmental information processing	Two-component regulatory system	M00494	FuncSet	NatK-NatR (sodium extrusion) two-component regulatory system	2	0	0	0	1	1	-	-	-	0	0	0
Environmental information processing	Two-component regulatory system	M00495	FuncSet	AgrC-AgrA (exoprotein synthesis) two-component regulatory system	2	1	100	100	0	0	0.036	0.036	0.036	1	100	100
Environmental information processing	Two-component regulatory system	M00812	FuncSet	AgrC2-AgrA2 (virulence regulation) two-component regulatory system	2	0	0	0	1	1	-	-	-	0	0	0
Environmental information processing	Two-component regulatory system	M00496	FuncSet	ComD-ComE (competence) two-component regulatory system	2	0	0	0	1	1	-	-	-	0	0	0
Environmental information processing	Two-component regulatory system	M00497	FuncSet	GlnL-GlnG (nitrogen regulation) two-component regulatory system	2	0	50	50	0.667	0.667	-	-	-	0	50	50
Environmental information processing	Two-component regulatory system	M00498	FuncSet	NtrY-NtrX (nitrogen regulation) two-component regulatory system	2	0	50	50	0.667	0.667	-	-	-	0	50	50
Environmental information processing	Two-component regulatory system	M00499	FuncSet	HydH-HydG (metal tolerance) two-component regulatory system	2	0	0	0	1	1	-	-	-	0	0	0
Environmental information processing	Two-component regulatory system	M00500	FuncSet	AtoS-AtoC (cPHB biosynthesis) two-component regulatory system	2	0	0	0	1	1	-	-	-	0	0	0
Environmental information processing	Two-component regulatory system	M00501	FuncSet	PilS-PilR (type 4 fimbriae synthesis) two-component regulatory system	2	0	0	0	1	1	-	-	-	0	0	0
Environmental information processing	Two-component regulatory system	M00502	FuncSet	GlrK-GlrR (amino sugar metabolism) two-component regulatory system	2	0	0	0	1	1	-	-	-	0	0	0
Environmental information processing	Two-component regulatory system	M00503	FuncSet	PgtB-PgtA (phosphoglycerate transport) two-component regulatory system	2	0	0	0	1	1	-	-	-	0	0	0
Environmental information processing	Two-component regulatory system	M00504	FuncSet	DctB-DctD (C4-dicarboxylate transport) two-component regulatory system	2	0	50	50	0.667	0.667	-	-	-	0	0	0
Environmental information processing	Two-component regulatory system	M00505	FuncSet	KinB-AlgB (alginate production) two-component regulatory system	2	0	0	0	1	1	-	-	-	0	0	0
Environmental information processing	Two-component regulatory system	M00772	FuncSet	HupT-HupR (hydrogenase synthesis regulation) two-component regulatory system	2	0	0	0	1	1	-	-	-	0	0	0
Environmental information processing	Two-component regulatory system	M00506	FuncSet	CheA-CheYBV (chemotaxis) two-component regulatory system	5	0	20	60	0.968	0.774	-	-	-	0	40	80
Environmental information processing	Two-component regulatory system	M00507	FuncSet	ChpA-ChpB/PilGH (chemosensory) two-component regulatory system	5	0	40	40	0.903	0.903	-	-	-	0	40	40
Environmental information processing	Two-component regulatory system	M00508	FuncSet	PixL-PixGH (positive phototaxis) two-component regulatory system	3	0	0	0	1	1	-	-	-	0	0	0
Environmental information processing	Two-component regulatory system	M00509	FuncSet	WspE-WspRF (chemosensory) two-component regulatory system	3	0	0	0	1	1	-	-	-	0	0	0
Environmental information processing	Two-component regulatory system	M00510	FuncSet	Cph1-Rcp1 (light response) two-component regulatory system	2	0	0	0	1	1	-	-	-	0	0	0
Environmental information processing	Two-component regulatory system	M00511	FuncSet	PleC-PleD (cell fate control) two-component regulatory system	4	0	25	25	0.933	0.933	-	-	-	0	0	0
Environmental information processing	Two-component regulatory system	M00662	FuncSet	Hk1-Rrp1 (glycerol uptake and utilization) two-component regulatory system	2	0	0	0	1	1	-	-	-	0	0	0
Environmental information processing	Two-component regulatory system	M00512	FuncSet	CckA-CtrA/CpdR (cell cycle control) two-component regulatory system	3	0	33.3	33.3	0.857	0.857	-	-	-	0	0	0
Environmental information processing	Two-component regulatory system	M00513	FuncSet	LuxQN/CqsS-LuxU-LuxO (quorum sensing) two-component regulatory system	4	0	25	25	0.933	0.933	-	-	-	0	25	25
Environmental information processing	Two-component regulatory system	M00514	FuncSet	TtrS-TtrR (tetrathionate respiration) two-component regulatory system	2	0	0	0	1	1	-	-	-	0	0	0
Environmental information processing	Two-component regulatory system	M00515	FuncSet	FlrB-FlrC (polar flagellar synthesis) two-component regulatory system	2	0	0	0	1	1	-	-	-	0	0	0
Environmental information processing	Two-component regulatory system	M00516	FuncSet	SLN1-YPD1-SSK1/SKN7 (osmosensing) two-component regulatory system	1..3	8	100	100	0	0	0.479	0.299	0.544	6	100	100
Environmental information processing	Two-component regulatory system	M00517	FuncSet	RpfC-RpfG (cell-to-cell signaling) two-component regulatory system	2	0	50	50	0.667	0.667	-	-	-	0	0	0
Environmental information processing	Two-component regulatory system	M00518	FuncSet	GlnK-GlnL (glutamine utilization) two-component regulatory system	2	0	0	0	1	1	-	-	-	0	0	0
Environmental information processing	Two-component regulatory system	M00519	FuncSet	YesM-YesN two-component regulatory system	2	0	50	50	0.667	0.667	-	-	-	0	50	50
Environmental information processing	Two-component regulatory system	M00520	FuncSet	ChvG-ChvI (acidity sensing) two-component regulatory system	2	0	0	0	1	1	-	-	-	0	0	0
Environmental information processing	Two-component regulatory system	M00521	FuncSet	CiaH-CiaR two-component regulatory system	2	1	100	100	0	0	0.196	0.196	0.196	1	100	100
Environmental information processing	Two-component regulatory system	M00522	FuncSet	SalK-SalR two-component regulatory system	2	0	0	0	1	1	-	-	-	0	0	0
Environmental information processing	Two-component regulatory system	M00523	FuncSet	RegB-RegA (redox response) two-component regulatory system	2	0	0	0	1	1	-	-	-	0	0	0
Environmental information processing	Two-component regulatory system	M00524	FuncSet	FixL-FixJ (nitrogen fixation) two-component regulatory system	2	0	0	0	1	1	-	-	-	0	0	0
Environmental information processing	Two-component regulatory system	M00663	FuncSet	SsrA-SsrB two-component regulatory system	2	0	50	50	0.667	0.667	-	-	-	0	50	50
Environmental information processing	Two-component regulatory system	M00653	FuncSet	AauS-AauR (acidic amino acids utilization) two-component regulatory system	2	0	0	0	1	1	-	-	-	0	0	0
Environmental information processing	Two-component regulatory system	M00654	FuncSet	ParS-ParR (polymyxin-adaptive resistance) two-component regulatory system	2	0	0	0	1	1	-	-	-	0	0	0
Environmental information processing	Two-component regulatory system	M00655	FuncSet	AdeS-AdeR two-component regulatory system	2	0	50	50	0.8	0.8	-	-	-	0	50	50
Environmental information processing	Two-component regulatory system	M00656	FuncSet	VanS-VanR (VanB type vancomycin resistance) two-component regulatory system	2	0	0	0	1	1	-	-	-	0	0	0
Environmental information processing	Two-component regulatory system	M00657	FuncSet	VanS-VanR (VanE type vancomycin resistance) two-component regulatory system	2	0	0	0	1	1	-	-	-	0	0	0
Environmental information processing	Two-component regulatory system	M00658	FuncSet	VanS-VanR (actinomycete type vancomycin resistance) two-component regulatory system	2	0	0	0	1	1	-	-	-	0	0	0
Environmental information processing	Two-component regulatory system	M00716	FuncSet	ArlS-ArlR (virulence regulation) two-component regulatory system	2	1	100	100	0	0	0.005	0.005	0.005	0	50	50
Environmental information processing	Two-component regulatory system	M00719	FuncSet	Ihk-Irr (virulence regulation) two-component regulatory system	2	0	0	0	1	1	-	-	-	0	0	0
Environmental information processing	Two-component regulatory system	M00733	FuncSet	GraS-GraR (cationic antimicrobial peptide transport) two-component regulatory system	2	0	50	50	0.941	0.941	-	-	-	0	50	50
Environmental information processing	Two-component regulatory system	M00734	FuncSet	BraS-BraR (bacitracin transport) two-component regulatory system	2	0	0	0	1	1	-	-	-	0	0	0
Environmental information processing	Two-component regulatory system	M00770	FuncSet	PfeS-PfeR (enterobactin-dependent iron acquisition) two-component regulatory system	2	0	0	0	1	1	-	-	-	0	0	0
Environmental information processing	Two-component regulatory system	M00771	FuncSet	FitF-FitH (insecticidal toxin regulation) two-component regulatory system	2	0	0	0	1	1	-	-	-	0	0	0
Environmental information processing	Two-component regulatory system	M00816	FuncSet	NisK-NisR (lantibiotic biosynthesis) two-component regulatory system	2	0	0	0	1	1	-	-	-	0	0	0
Environmental information processing	Two-component regulatory system	M00818	FuncSet	FusK-FusR (virulence regulation) two-component regulatory system	2	0	0	0	1	1	-	-	-	0	0	0
Environmental information processing	Two-component regulatory system	M00820	FuncSet	SagS-HptB-HsbR (swarming activity and biofilm formation) two-component regulatory system	1..3	4	100	100	0	0	0.088	0.077	0.088	0	33.3	33.3
Environmental information processing	Two-component regulatory system	M00839	FuncSet	PdtaS-PdtaR two-component regulatory system	2	0	0	0	1	1	-	-	-	0	0	0
Environmental information processing	Drug efflux transporter/pump	M00668	FuncSet	Tetracycline resistance, TetA transporter	2	0	50	50	0.667	0.667	-	-	-	0	50	50
Environmental information processing	Drug efflux transporter/pump	M00667	FuncSet	Tetracycline resistance, efflux pump	2	0	0	0	1	1	-	-	-	0	0	0
Environmental information processing	Drug efflux transporter/pump	M00709	FuncSet	Macrolide resistance, MacAB-TolC transporter	3	0	0	0	1	1	-	-	-	0	0	0
Environmental information processing	Drug efflux transporter/pump	M00715	FuncSet	Lincosamide resistance, efflux pump LmrB	2	0	50	50	0.667	0.667	-	-	-	0	50	50
Environmental information processing	Drug efflux transporter/pump	M00713	FuncSet	Fluoroquinolone resistance, efflux pump LfrA	2	0	0	0	1	1	-	-	-	0	0	0
Environmental information processing	Drug efflux transporter/pump	M00737	FuncSet	Bacitracin resistance, VraDE transporter	4	0	0	0	1	1	-	-	-	0	0	0
Environmental information processing	Drug efflux transporter/pump	M00738	FuncSet	Bacitracin resistance, BceAB transporter	3	0	33.3	33.3	0.97	0.97	-	-	-	0	0	0
Environmental information processing	Drug efflux transporter/pump	M00645	FuncSet	Multidrug resistance, efflux pump SmeABC	3	0	0	0	1	1	-	-	-	0	0	0
Environmental information processing	Drug efflux transporter/pump	M00646	FuncSet	Multidrug resistance, efflux pump AcrAD-TolC	3	0	0	0	0.998	0.998	-	-	-	0	0	0
Environmental information processing	Drug efflux transporter/pump	M00647	FuncSet	Multidrug resistance, efflux pump AcrAB-TolC/SmeDEF	2	0	50	50	0.018	0.018	-	-	-	0	50	50
Environmental information processing	Drug efflux transporter/pump	M00648	FuncSet	Multidrug resistance, efflux pump MdtABC	3	0	0	0	1	1	-	-	-	0	0	0
Environmental information processing	Drug efflux transporter/pump	M00699	FuncSet	Multidrug resistance, efflux pump AmeABC	2	0	0	0	0.751	0.751	-	-	-	0	0	0
Environmental information processing	Drug efflux transporter/pump	M00701	FuncSet	Multidrug resistance, efflux pump EmrAB	2	0	0	0	0.857	0.857	-	-	-	0	0	0
Environmental information processing	Drug efflux transporter/pump	M00765	FuncSet	Multidrug resistance, efflux pump Bmr	2	0	0	0	1	1	-	-	-	0	0	0
Environmental information processing	Drug efflux transporter/pump	M00767	FuncSet	Multidrug resistance, efflux pump OqxAB	3	0	0	0	1	1	-	-	-	0	0	0
Environmental information processing	Drug efflux transporter/pump	M00644	FuncSet	Vanadium resistance, efflux pump MexGHI-OpmD	3	0	0	0	1	1	-	-	-	0	0	0
Environmental information processing	Drug efflux transporter/pump	M00717	FuncSet	Multidrug resistance, efflux pump NorA	2..3	2	100	100	0	0	0.005	0.005	0.005	0	66.7	66.7
Environmental information processing	Drug efflux transporter/pump	M00768	FuncSet	Multidrug resistance, efflux pump GesABC	2	0	0	0	0.969	0.969	-	-	-	0	0	0
Environmental information processing	Drug resistance	M00628	FuncSet	beta-Lactam resistance, AmpC system	4	0	50	50	0.814	0.814	-	-	-	0	50	50
Environmental information processing	Drug resistance	M00742	FuncSet	Aminoglycoside resistance, protease FtsH	3	0	33.3	33.3	0.81	0.81	-	-	-	0	33.3	33.3
Environmental information processing	Drug resistance	M00743	FuncSet	Aminoglycoside resistance, protease HtpX	3	0	33.3	66.7	0.945	0.882	-	-	-	0	33.3	33.3
Environmental information processing	Drug resistance	M00760	FuncSet	Erythromycin resistance, macrolide 2'-phosphotransferase I MphA	2	0	0	0	1	1	-	-	-	0	0	0
Environmental information processing	Drug resistance	M00766	FuncSet	Streptomycin resistance, deactivating enzyme StrAB	2	0	0	0	1	1	-	-	-	0	0	0
Environmental information processing	Drug resistance	M00729	FuncSet	Fluoroquinolone resistance, gyrase-protecting protein Qnr	3	0	66.7	66.7	0.571	0.571	-	-	-	0	66.7	66.7
Environmental information processing	Drug resistance	M00721	FuncSet	Cationic antimicrobial peptide (CAMP) resistance, arnBCADTEF operon	3	0	0	0	1	1	-	-	-	0	0	0
Environmental information processing	Drug resistance	M00722	FuncSet	Cationic antimicrobial peptide (CAMP) resistance, ethanolaminephosphotransferase EptA	3	0	33.3	33.3	0.992	0.992	-	-	-	0	33.3	33.3
Environmental information processing	Drug resistance	M00723	FuncSet	Cationic antimicrobial peptide (CAMP) resistance, ethanolaminephosphotransferase EptB	4	0	0	0	1	1	-	-	-	0	0	0
Environmental information processing	Drug resistance	M00724	FuncSet	Cationic antimicrobial peptide (CAMP) resistance, palmitoyl transferase PagP	3	0	0	0	1	1	-	-	-	0	0	0
Environmental information processing	Drug resistance	M00727	FuncSet	Cationic antimicrobial peptide (CAMP) resistance, N-acetylmuramoyl-L-alanine amidase AmiA and AmiC	3	0	33.3	66.7	0.945	0.882	-	-	-	0	33.3	66.7
Environmental information processing	Drug resistance	M00728	FuncSet	Cationic antimicrobial peptide (CAMP) resistance, envelope protein folding and degrading factors DegP and DsbA	3	0	33.3	66.7	0.917	0.885	-	-	-	0	33.3	66.7
Environmental information processing	Drug resistance	M00754	FuncSet	Nisin resistance, phage shock protein homolog LiaH	3	0	66.7	66.7	0.762	0.762	-	-	-	0	66.7	66.7
Cellular processes	Cell signaling	M00687	FuncSet	MAPK (ERK1/2) signaling	3	1	100	100	0	0	0.014	0.014	0.017	0	66.7	100
Cellular processes	Cell signaling	M00688	FuncSet	MAPK (JNK) signaling	3	0	66.7	66.7	0.787	0.787	-	-	-	0	33.3	33.3
Cellular processes	Cell signaling	M00689	FuncSet	MAPK (p38) signaling	3	1	100	100	0	0	0.021	0.021	0.036	0	66.7	66.7
Cellular processes	Cell signaling	M00690	FuncSet	MAPK (ERK5) signaling	3	0	66.7	66.7	0.531	0.531	-	-	-	0	33.3	33.3
Cellular processes	Cell signaling	M00677	FuncSet	Wnt signaling	6	0	16.7	16.7	0.868	0.868	-	-	-	0	16.7	16.7
Cellular processes	Cell signaling	M00682	FuncSet	Notch signaling	3	0	66.7	66.7	0.196	0.196	-	-	-	0	33.3	33.3
Cellular processes	Cell signaling	M00678	FuncSet	Hedgehog signaling	5	0	20	20	0.934	0.934	-	-	-	0	20	20
Cellular processes	Cell signaling	M00679	FuncSet	BMP signaling	3	0	0	0	1	1	-	-	-	0	0	0
Cellular processes	Cell signaling	M00680	FuncSet	TGF-beta signaling	3	0	0	0	1	1	-	-	-	0	0	0
Cellular processes	Cell signaling	M00681	FuncSet	Activin signaling	3	0	0	0	1	1	-	-	-	0	0	0
Cellular processes	Cell signaling	M00683	FuncSet	Hippo signaling	4	0	0	25	0.985	0.964	-	-	-	0	0	25
Cellular processes	Cell signaling	M00684	FuncSet	JAK-STAT signaling	3	0	0	0	1	1	-	-	-	0	0	0
Cellular processes	Cell signaling	M00695	FuncSet	cAMP signaling	3	3	100	100	0	0	1.71	0.929	1.767	2	100	100
Cellular processes	Cell signaling	M00694	FuncSet	cGMP signaling	2	0	0	0	1	1	-	-	-	0	50	50
Cellular processes	Cell signaling	M00676	FuncSet	PI3K-Akt signaling	5	0	20	20	0.976	0.976	-	-	-	0	20	20
Cellular processes	Cell signaling	M00691	FuncSet	DNA damage-induced cell cycle checkpoints	3	1	100	100	0	0	0.065	0.065	0.065	1	100	100
Cellular processes	Cell signaling	M00692	FuncSet	Cell cycle - G1/S transition	2	0	50	50	0.503	0.423	-	-	-	0	50	50
Cellular processes	Cell signaling	M00693	FuncSet	Cell cycle - G2/M transition	2	1	100	100	0	0	0.163	0.163	0.159	1	100	100
Cellular processes	Cell signaling	M00685	FuncSet	Apoptotic machinery	3	0	0	0	1	1	-	-	-	0	0	0
Cellular processes	Cell signaling	M00686	FuncSet	Toll-like receptor signaling	8	0	12.5	12.5	0.997	0.987	-	-	-	0	12.5	12.5
Gene set	Metabolic capacity	M00611	Signature	Oxygenic photosynthesis in plants and cyanobacteria	12	0	66.7	91.7	1	0.75	-	-	-	0	66.7	91.7
Gene set	Metabolic capacity	M00612	Signature	Anoxygenic photosynthesis in purple bacteria	12	0	66.7	83.3	0.997	0.938	-	-	-	0	66.7	83.3
Gene set	Metabolic capacity	M00613	Signature	Anoxygenic photosynthesis in green nonsulfur bacteria	14	0	14.3	28.6	1	1	-	-	-	0	14.3	28.6
Gene set	Metabolic capacity	M00614	Signature	Anoxygenic photosynthesis in green sulfur bacteria	11..13	0	41.7	75	1	1	-	-	-	0	41.7	66.7
Gene set	Metabolic capacity	M00617	Signature	Methanogen	3..8	0	33.3	33.3	1	1	-	-	-	0	33.3	33.3
Gene set	Metabolic capacity	M00618	Signature	Acetogen	9	0	55.6	55.6	0.999	0.999	-	-	-	0	55.6	55.6
Gene set	Metabolic capacity	M00615	Signature	Nitrate assimilation	3	2	100	100	0	0	0.057	0.042	0.057	2	100	100
Gene set	Metabolic capacity	M00616	Signature	Sulfate-sulfur assimilation	4	0	75	75	0.949	0.506	-	-	-	0	75	75
Gene set	Pathogenicity	M00363	Signature	EHEC pathogenicity signature, Shiga toxin	2	0	0	0	1	1	-	-	-	0	0	0
Gene set	Pathogenicity	M00542	Signature	EHEC/EPEC pathogenicity signature, T3SS and effectors	8	0	0	0	1	1	-	-	-	0	0	0
Gene set	Pathogenicity	M00574	Signature	Pertussis pathogenicity signature 1, pertussis toxin	4	0	0	0	1	1	-	-	-	0	0	0
Gene set	Pathogenicity	M00575	Signature	Pertussis pathogenicity signature 2, T1SS	5	0	20	20	0.984	0.984	-	-	-	0	20	20
Gene set	Pathogenicity	M00564	Signature	Helicobacter pylori pathogenicity signature, cagA pathogenicity island	23	0	4.3	4.3	1	1	-	-	-	0	4.3	4.3
Gene set	Plant pathogenicity	M00660	Signature	Xanthomonas spp. pathogenicity signature, T3SS and effectors	8	0	0	0	1	1	-	-	-	0	0	0
Gene set	Symbiosis	M00664	Signature	Nodulation	4	0	0	0	1	1	-	-	-	0	0	0
Gene set	Drug resistance	M00625	Signature	Methicillin resistance	3	0	0	0	1	1	-	-	-	0	0	0
Gene set	Drug resistance	M00627	Signature	beta-Lactam resistance, Bla system	3	0	33.3	33.3	0.889	0.889	-	-	-	0	33.3	33.3
Gene set	Drug resistance	M00745	Signature	Imipenem resistance, repression of porin OprD	2	0	50	50	0.8	0.8	-	-	-	0	50	50
Gene set	Drug resistance	M00651	Signature	Vancomycin resistance, D-Ala-D-Lac type	4..7	0	25	25	0.982	0.982	-	-	-	0	25	25
Gene set	Drug resistance	M00652	Signature	Vancomycin resistance, D-Ala-D-Ser type	5	0	0	0	1	1	-	-	-	0	0	0
Gene set	Drug resistance	M00704	Signature	Tetracycline resistance, efflux pump Tet38	2	1	100	100	0	0	0.011	0.011	0.011	0	50	50
Gene set	Drug resistance	M00725	Signature	Cationic antimicrobial peptide (CAMP) resistance, dltABCD operon	3	0	66.7	66.7	0.938	0.938	-	-	-	0	66.7	66.7
Gene set	Drug resistance	M00726	Signature	Cationic antimicrobial peptide (CAMP) resistance, lysyl-phosphatidylglycerol (L-PG) synthase MprF	3	0	66.7	66.7	0.939	0.939	-	-	-	0	66.7	66.7
Gene set	Drug resistance	M00730	Signature	Cationic antimicrobial peptide (CAMP) resistance, VraFG transporter	3	0	33.3	33.3	0.996	0.996	-	-	-	0	33.3	33.3
Gene set	Drug resistance	M00744	Signature	Cationic antimicrobial peptide (CAMP) resistance, protease PgtE	3	0	0	0	1	1	-	-	-	0	0	0
Gene set	Drug resistance	M00718	Signature	Multidrug resistance, efflux pump MexAB-OprM	2	0	0	50	0.969	0.5	-	-	-	0	0	50
Gene set	Drug resistance	M00639	Signature	Multidrug resistance, efflux pump MexCD-OprJ	2	0	0	0	1	1	-	-	-	0	0	0
Gene set	Drug resistance	M00641	Signature	Multidrug resistance, efflux pump MexEF-OprN	2	0	0	0	1	1	-	-	-	0	0	0
Gene set	Drug resistance	M00642	Signature	Multidrug resistance, efflux pump MexJK-OprM	2	0	0	0	1	1	-	-	-	0	0	0
Gene set	Drug resistance	M00643	Signature	Multidrug resistance, efflux pump MexXY-OprM	2	0	0	0	0.877	0.877	-	-	-	0	0	0
Gene set	Drug resistance	M00769	Signature	Multidrug resistance, efflux pump MexPQ-OpmE	3	0	0	0	1	1	-	-	-	0	0	0
Gene set	Drug resistance	M00649	Signature	Multidrug resistance, efflux pump AdeABC	3	0	33.3	33.3	0.952	0.952	-	-	-	0	33.3	33.3
Gene set	Drug resistance	M00696	Signature	Multidrug resistance, efflux pump AcrEF-TolC	2	0	0	0	0.875	0.875	-	-	-	0	0	0
Gene set	Drug resistance	M00697	Signature	Multidrug resistance, efflux pump MdtEF-TolC	2	0	50	50	0.75	0.75	-	-	-	0	50	50
Gene set	Drug resistance	M00698	Signature	Multidrug resistance, efflux pump BpeEF-OprC	2	0	0	0	1	1	-	-	-	0	0	0
Gene set	Drug resistance	M00700	Signature	Multidrug resistance, efflux pump AbcA	2	1	100	100	0	0	0.05	0.05	0.05	0	50	50
Gene set	Drug resistance	M00702	Signature	Multidrug resistance, efflux pump NorB	2	0	50	50	0.587	0.587	-	-	-	0	0	0
Gene set	Drug resistance	M00714	Signature	Multidrug resistance, efflux pump QacA	2	0	0	0	1	1	-	-	-	0	0	0
Gene set	Drug resistance	M00705	Signature	Multidrug resistance, efflux pump MepA	2	0	50	50	0.667	0.667	-	-	-	0	0	0
Gene set	Drug resistance	M00746	Signature	Multidrug resistance, repression of porin OmpF	3	0	0	0	1	1	-	-	-	0	0	0
